# Supplementary material for: Ribosome Profiling and RNA Sequencing Reveal Translation and Transcription Regulation under Acute Heat Stress in Rainbow Trout (Oncorhynchus mykiss, Walbaum, 1792) Liver
Source: Int J Mol Sci. 2024 Aug 14;25(16):8848. doi: 10.3390/ijms25168848 (PMC11354268; doi:10.3390/ijms25168848)
Supplement: Supplementary file 1 [file ijms-25-08848-s001.zip]

Archive with 9 entries (9 files):
- Figure S1.tif
- Figure S2.tif
- Figure S3.tif
- Figure S4.tif
- supplementary figures and Tables legends.pdf
- Table S1.xlsx
- Table S2.xlsx
- Table S3.xlsx
- Table S4.xlsx
