# Supplementary material for: Ribosome Profiling and RNA Sequencing Reveal Translation and Transcription Regulation under Acute Heat Stress in Rainbow Trout (Oncorhynchus mykiss, Walbaum, 1792) Liver
Source: Int J Mol Sci. 2024 Aug 14;25(16):8848. doi: 10.3390/ijms25168848 (PMC11354268; doi:10.3390/ijms25168848)
Supplement: Supplementary file 1 [file ijms-25-08848-s001.zip › Table S1.xlsx]

## Sheet: all.data_stat
Table S1. Alignment statistics for Ribosome Profiling reads.
Material	Replicate	Total reads	Mapped reads	Unmapped Reads
18℃ group (CG)	Replicate1	121089091	109,291,960 ( 90.26% )	11,797,131 ( 9.74% )
	Replicate2	109604651	99,944,757 ( 91.19% )	9,659,894 ( 8.81% )
	Replicate3	105565495	97,091,400 ( 91.97% )	8,474,095 ( 8.03% )
24℃ group (HS)	Replicate1	132555132	122,319,639 ( 92.28% )	10,235,493 ( 7.72% )
	Replicate2	115487906	107,918,456 ( 93.45% )	7,569,450 ( 6.55% )
	Replicate3	104719608	92,782,090 ( 88.60% )	11,937,518 ( 11.40% )
