# Supplementary material for: Ribosome Profiling and RNA Sequencing Reveal Translation and Transcription Regulation under Acute Heat Stress in Rainbow Trout (Oncorhynchus mykiss, Walbaum, 1792) Liver
Source: Int J Mol Sci. 2024 Aug 14;25(16):8848. doi: 10.3390/ijms25168848 (PMC11354268; doi:10.3390/ijms25168848)
Supplement: Supplementary file 1 [file ijms-25-08848-s001.zip › Table S2.xlsx]

## Sheet: all.filter_stat
Table S2. Alignment statistics for RNA-seq reads. a, Mapping efficiency was defined as the total number of mapped reads (including unique and multiple
mapped reads) divided by the number of total input reads. b, Unique mapping efficiency was the proportion of unique reads divided by total mapped reads
Material	Replicate	Total reads	Mapped reads	mapping efficiencya	unique mapped reads	unique mapping efficiencyb
18℃ group (CG)	Replicate1	35652680	34007802	0.9539	30831199	0.8648
	Replicate2	35703454	34039860	0.9534	30889256	0.8652
	Replicate3	36480268	34741538	0.9523	31571817	0.8654
24℃ group (HS)	Replicate1	56118890	53167415	0.9474	47639941	0.8489
	Replicate2	42556192	40348599	0.9481	36249689	0.8518
	Replicate3	40995950	38921733	0.9494	34944199	0.8524
