# Supplementary material for: Ribosome Profiling and RNA Sequencing Reveal Translation and Transcription Regulation under Acute Heat Stress in Rainbow Trout (Oncorhynchus mykiss, Walbaum, 1792) Liver
Source: Int J Mol Sci. 2024 Aug 14;25(16):8848. doi: 10.3390/ijms25168848 (PMC11354268; doi:10.3390/ijms25168848)
Supplement: Supplementary file 1 [file ijms-25-08848-s001.zip › Table S3.xlsx]

## Sheet: Sheet1
Table S3. List of genes in four main discordant responsive groups. a, Gene ID according to rainbow trout annotation.
Gene up-regulated on transcription without change on translation (Class B).
	Transcriptional regulation					Translational regulation
Gene_IDa	FPKM (CG)	FPKM (HS)	fold_change_transcription	q_value	significant	FPKM (CG)	FPKM (HS)	fold_change_translation	q_value	significant	symbol	Function annotation
ncbi_110535689	377.666	873.252	1.20929	2.20111e-152	yes	792.757	1464.23	0.885195	0.000217274	no	cdo1	cysteine dioxygenase type 1
ncbi_110531747	15.6403	45.9197	1.55384	8.21033e-125	yes	24.4933	48.3167	0.980132	0.000231451	no	sec24d	SEC24 homolog D, COPII coat complex component
ncbi_110493653	77.3003	201.808	1.38444	1.49552e-168	yes	222.07	429.56	0.951845	0.000391254	no	P4hb	protein disulfide-isomerase
ncbi_100135961	34.628	128.973	1.89706	5.60728e-157	yes	85.7233	160.537	0.905143	0.00048738	no	sec61ab	Sec61 alpha form B
ncbi_110532978	8.14567	21.1857	1.37898	4.80728e-34	yes	61.64	119.53	0.955434	0.000549174	no	LRPAP1	alpha-2-macroglobulin receptor-associated protein-like
ncbi_110530795	104.156	208.37	1.0004	6.20479e-82	yes	310.343	557.073	0.844002	0.000586808	no	calr3b	calreticulin 3b
ncbi_110488909	12.387	40.8963	1.72314	2.39978e-127	yes	53.6167	98.0533	0.870885	0.00149677	no	CANX	calnexin, transcript variant X2
ncbi_110490697	3.54833	8.288	1.22388	1.77539e-32	yes	24.45	48.5633	0.990033	0.00180443	no	Plxnb2	plexin-B2
ncbi_110497503	21.1703	46.0393	1.12082	1.86787e-78	yes	38.67	77.22	0.99776	0.0124147	no	MTTP	microsomal triglyceride transfer protein, transcript variant X1
ncbi_110534337	5.85567	13.477	1.20259	1.06332e-27	yes	6.78333	13.41	0.983243	0.019233	no	Mogs	mannosyl-oligosaccharide glucosidase, transcript variant X1
ncbi_110489202	49.9343	129.142	1.37086	2.1469e-95	yes	60.8033	112.937	0.893292	0.0207763	no	-	glutathione peroxidase 3-like
ncbi_110526503	10.2203	23.3487	1.1919	8.47739e-46	yes	17.9533	33.6533	0.906498	0.0230503	no	TM9SF3	transmembrane 9 superfamily member 3
ncbi_110493485	6.25267	27.775	2.15124	7.96278e-132	yes	16.4467	30.9467	0.911989	0.0289191	no	SEC23A	protein transport protein Sec23A
ncbi_110492456	15.4077	32.747	1.08771	7.14433e-45	yes	16.4333	30.37	0.886022	0.0332938	no	qars1	glutaminyl-tRNA synthetase 1
ncbi_110500165	6.344	22.6887	1.83851	4.37729e-81	yes	28.6333	47.7533	0.737906	0.0676114	no	LMF2	lipase maturation factor 2
ncbi_118939584	89.0343	456.52	2.35824	0	yes	423.447	812.657	0.940466	0.0740483	no	c3	complement C3-like
ncbi_110496963	5.615	15.1693	1.4338	2.38983e-24	yes	21.7	35.3867	0.705511	0.0743115	no	TM9SF2	transmembrane 9 superfamily member 2-like, transcript variant X1
ncbi_110505247	6.26667	13.1163	1.06559	2.93041e-31	yes	9.46333	15.4267	0.705006	0.0850088	no	eprs1	glutamyl-prolyl-tRNA synthetase 1
ncbi_110535240	5.59967	11.765	1.07109	9.49238e-21	yes	28.7567	50.7533	0.819606	0.0907625	no	Txndc5	thioredoxin domain-containing protein 5
ncbi_110505993	2.027	5.88733	1.53827	2.71221e-39	yes	7.01667	12.5067	0.83384	0.100694	no	trip11	thyroid hormone receptor interactor 11
ncbi_110529375	19.0763	57.307	1.58693	4.99714e-104	yes	34.1867	60.23	0.817048	0.109462	no	--	leucine-rich alpha-2-glycoprotein, transcript variant X2
ncbi_110488188	12.589	29.1293	1.21031	4.50249e-28	yes	28.3767	15.9967	-0.826934	0.109907	no	Nr0b2	nuclear receptor subfamily 0 group B member 2
ncbi_110526306	5.20133	10.844	1.05994	6.81788e-15	yes	10.01	18.9533	0.92101	0.112616	no	tial1	TIA1 cytotoxic granule-associated RNA binding protein-like 1, transcript variant X1
ncbi_100301811	16.674	35.1057	1.0741	3.15167e-14	yes	61.6267	103.33	0.745633	0.122094	no	atp6v0cb	ATPase H+ transporting V0 subunit cb
ncbi_110495695	2.41	5.595	1.2151	3.08194e-22	yes	12.0267	19.6733	0.710005	0.123008	no	fndc3ba	fibronectin type III domain containing 3Ba
ncbi_110498443	73.0223	166.633	1.19026	1.65969e-91	yes	124	219.967	0.826945	0.129464	no	ucp2	mitochondrial uncoupling protein 2
ncbi_110494778	1.65233	3.69433	1.16081	9.66814e-11	yes	5.89	10.5433	0.839992	0.135884	no	mars1	methionyl-tRNA synthetase 1, transcript variant X4
ncbi_110537989	1.40267	4.58533	1.70885	1.46712e-28	yes	4.99667	8.62	0.786722	0.138366	no	atp13a1	ATPase 13A1
ncbi_110532827	4.26867	9.78633	1.19698	8.96396e-19	yes	21.0733	39.7367	0.915052	0.142581	no	tpd52l2b	tpd52 like 2b, transcript variant X1
ncbi_118936251	7.229	15.8327	1.13104	1.64666e-18	yes	24.5	41.9233	0.774972	0.145687	no	GHITM	growth hormone-inducible transmembrane protein-like, transcript variant X1
ncbi_110496224	1.14267	7.98367	2.80465	7.88332e-34	yes	27.26	16.17	-0.753466	0.149716	no	Mr1	H-2 class I histocompatibility antigen, Q9 alpha chain
ncbi_110494674	14.1667	43.9523	1.63344	3.72956e-136	yes	51.11	86.5667	0.760206	0.152966	no	Slc38a3	sodium-coupled neutral amino acid transporter 3, transcript variant X1
ncbi_110530202	6.85033	15.2157	1.15131	7.05123e-23	yes	12.04	22.5767	0.906997	0.154679	no	bpnt2	3'(2'), 5'-bisphosphate nucleotidase 2
ncbi_110490129	1.50467	3.17667	1.07807	8.37952e-08	yes	3.81667	7.48	0.970725	0.161668	no	ITGAX	integrin alpha-X, transcript variant X1
ncbi_100526662	20.9167	49.8513	1.25298	2.70999e-57	yes	38.0733	24.19	-0.65437	0.164216	no	serpinf2	serine (or cysteine) peptidase inhibitor, clade F, member 2
ncbi_110536905	5.30667	10.6253	1.00163	1.47055e-15	yes	19.88	34.3367	0.788432	0.166502	no	stbd1	starch binding domain 1
ncbi_110489767	7.655	21.6887	1.50247	1.02406e-53	yes	7.00333	12.9167	0.88312	0.175738	no	tm9sf1	transmembrane 9 superfamily member 1, transcript variant X2
ncbi_110521571	1.921	4.118	1.10009	1.18225e-13	yes	9.86	17.06	0.790958	0.186964	no	HGF	hepatocyte growth factor
ncbi_110489910	3.78567	7.817	1.04607	2.61289e-10	yes	7.28333	13.71	0.912558	0.212166	no	ABCF2	ATP-binding cassette sub-family F member 2, transcript variant X1
ncbi_110512218	5.33167	11.334	1.088	6.66295e-09	yes	15.1667	28.1533	0.892402	0.21218	no	fbl	fibrillarin
ncbi_110503415	1.932	4.035	1.06247	2.75905e-10	yes	8.75333	15.7233	0.845003	0.21391	no	Slc33a1	acetyl-coenzyme A transporter 1, transcript variant X1
ncbi_110529387	8.66533	17.3807	1.00416	5.05929e-15	yes	24.44	45.7567	0.904738	0.214762	no	RHOB	rho-related GTP-binding protein RhoB
ncbi_110497953	30.4373	80.0633	1.3953	1.12782e-68	yes	136.557	217.043	0.668483	0.231725	no	zgc:194887	fibrinogen-related domain-containing protein, transcript variant X1
ncbi_110487385	4.59767	22.2383	2.27407	4.4566e-20	yes	17.0567	33.85	0.98882	0.235575	no	--	protein FAM174C, transcript variant X1
ncbi_110493605	1.61367	3.66533	1.1836	1.82708e-12	yes	5.77667	9.93333	0.782041	0.25158	no	Npepps	puromycin-sensitive aminopeptidase, transcript variant X1
ncbi_110525225	5.148	25.043	2.28232	4.42379e-192	yes	28.1067	49.5433	0.817779	0.265151	no	slc1a3a	solute carrier family 1 member 3a
ncbi_110509806	1.686	3.48333	1.04686	1.81305e-11	yes	3.11333	5.98333	0.942489	0.275387	no	golga2	golgin A2, transcript variant X1
ncbi_110527355	0.904667	2.04433	1.17617	1.21171e-06	yes	3.15667	5.49	0.798404	0.279263	no	Eif5b	eukaryotic translation initiation factor 5B, transcript variant X1
ncbi_110532243	1.01467	2.359	1.21717	9.33926e-05	yes	3.72333	7.36333	0.983764	0.281531	no	MTHFR	methylenetetrahydrofolate reductase, transcript variant X1
ncbi_110508488	0.357333	0.922	1.3675	9.11588e-08	yes	0.963333	1.87333	0.959501	0.293652	no	chd8	chromodomain helicase DNA binding protein 8
ncbi_110530218	1.40333	9.423	2.74733	8.94993e-124	yes	4.85667	8.30667	0.774303	0.311591	no	eif4g1a	eukaryotic translation initiation factor 4 gamma, 1a, transcript variant X7
ncbi_110506430	1.05933	3.94067	1.89528	1.23113e-12	yes	3.15	5.96	0.919961	0.314496	no	mphosph10	M-phase phosphoprotein 10 (U3 small nucleolar ribonucleoprotein)
ncbi_110505278	1.60467	4.412	1.45916	6.58754e-13	yes	7.34667	12.4467	0.760598	0.325022	no	ythdf2	YTH domain-containing family protein 2, transcript variant X1
ncbi_110535542	0.824	2.33367	1.50188	2.74319e-17	yes	2.03667	3.80333	0.901055	0.354535	no	Pard3	partitioning defective 3 homolog, transcript variant X1
ncbi_110498663	8.47933	22.1213	1.38342	3.33086e-104	yes	27.84	41.95	0.591512	0.36383	no	ABCA1	phospholipid-transporting ATPase ABCA1, transcript variant X1
ncbi_110537050	6.656	15.0873	1.18061	1.17598e-22	yes	2.89333	5.59333	0.950976	0.365015	no	PJA2	E3 ubiquitin-protein ligase Praja-2
ncbi_110505602	2.493	5.11833	1.03779	3.67249e-08	yes	3.79	6.93333	0.871351	0.375603	no	rbm12bb	RNA binding motif protein 12Bb
ncbi_110493728	2.10067	4.47667	1.09158	1.41868e-11	yes	3.12	5.70667	0.871102	0.378522	no	Aftph	aftiphilin, transcript variant X1
ncbi_110502822	2.16733	4.765	1.13656	6.31508e-12	yes	11.56	17.72	0.616237	0.382109	no	Rrbp1	ribosome-binding protein 1, transcript variant X1
ncbi_110501450	5.762	11.8047	1.03472	1.8639e-29	yes	8.74	13.0767	0.58129	0.390078	no	ppp1r9ala	protein phosphatase 1 regulatory subunit 9A-like A, transcript variant X1
ncbi_110493303	0.588	1.69667	1.52882	7.49837e-09	yes	1.08333	2.14333	0.984379	0.39508	no	DCAF1	DDB1- and CUL4-associated factor 1-like, transcript variant X1
ncbi_110503007	0.435333	1.009	1.21273	2.00092e-05	yes	1.09667	2.00667	0.871676	0.407693	no	GOLGA4	golgin subfamily A member 4, transcript variant X1
ncbi_110537006	7.00333	18.6667	1.41435	3.3554e-39	yes	18.3433	32.23	0.813148	0.415564	no	Golph3	Golgi phosphoprotein 3, transcript variant X1
ncbi_110504356	6.31333	18.5367	1.55391	2.17937e-68	yes	7.20333	12.34	0.776606	0.418801	no	syvn1	E3 ubiquitin-protein ligase synoviolin, transcript variant X1
ncbi_110499451	3.288	7.406	1.17148	3.03741e-14	yes	4.36	8.56333	0.973844	0.425878	no	Gprc5c	G-protein coupled receptor family C group 5 member C, transcript variant X1
ncbi_110530927	106.591	217.141	1.02655	2.50748e-79	yes	617.057	890.913	0.529882	0.425947	no	Mat1a	S-adenosylmethionine synthase
ncbi_110493811	27.6193	90.189	1.70727	1.44455e-170	yes	71.9633	99.2333	0.463563	0.425947	no	rrbp1b	ribosome binding protein 1b, transcript variant X2
ncbi_110493823	2.72333	5.913	1.11852	1.22089e-06	yes	3.94667	7.76667	0.976661	0.427481	no	sde2	replication stress response regulator SDE2
ncbi_110508839	1.36133	4.31367	1.66389	9.747e-19	yes	5.5	10.4333	0.923697	0.427481	no	CALR	calreticulin, transcript variant X3
ncbi_110531588	2.26667	9.75867	2.10611	9.37906e-40	yes	5.43667	10.58	0.960545	0.428517	no	BNIP3	BCL2/adenovirus E1B 19 kDa protein-interacting protein 3, transcript variant X1
ncbi_110533696	4.30133	31.6213	2.87804	2.97451e-170	yes	11.1233	20.3367	0.870494	0.428557	no	SLC13A5	solute carrier family 13 member 5, transcript variant X1
ncbi_110490293	8.61067	25.088	1.5428	7.46867e-32	yes	14.4067	26.2567	0.865947	0.436607	no	ARL1	ADP-ribosylation factor-like protein 1, transcript variant X1
ncbi_110531639	3.422	12.5083	1.86998	2.41948e-69	yes	25.0067	42.4233	0.762545	0.442322	no	slc1a4	solute carrier family 1 member 4, transcript variant X1
ncbi_110524101	7.34867	15.0553	1.03472	3.3388e-17	yes	17.7667	28.0567	0.659171	0.448605	no	SLC30A7	zinc transporter 7, transcript variant X1
ncbi_110528702	4.49767	9.94133	1.14426	1.17551e-11	yes	29.3033	47.4633	0.695749	0.468001	no	rab43	RAB43, member RAS oncogene family, transcript variant X1
ncbi_110499898	0.993667	2.01933	1.02305	1.14738e-06	yes	1.8	3.45	0.938599	0.468717	no	SCYL2	SCY1-like protein 2, transcript variant X1
ncbi_110521556	1.778	4.48967	1.33635	1.5071e-13	yes	3.81667	6.41667	0.749511	0.479038	no	dnttip2	deoxynucleotidyltransferase, terminal, interacting protein 2
ncbi_110507690	4.81033	10.5567	1.13395	2.57747e-07	yes	9.2	17.1633	0.899624	0.479038	no	GOSR1	Golgi SNAP receptor complex member 1, transcript variant X1
ncbi_110522669	4.944	13.9527	1.49679	7.70061e-45	yes	12.7767	19.4633	0.607247	0.484514	no	tmem214	transmembrane protein 214, transcript variant X1
ncbi_110512784	7.00233	18.418	1.39521	3.18952e-46	yes	5.50667	10.6633	0.953407	0.490092	no	TM9SF2	transmembrane 9 superfamily member 2-like, transcript variant X1
ncbi_110531995	7.73033	16.327	1.07866	4.04285e-23	yes	12.7	20.2967	0.676414	0.491158	no	raf1a	Raf-1 proto-oncogene, serine/threonine kinase a, transcript variant X1
ncbi_110530522	0.26	0.725667	1.4808	8.8457e-07	yes	1.06333	0.656667	-0.695361	0.500971	no	Plce1	1-phosphatidylinositol 4,5-bisphosphate phosphodiesterase epsilon-1
ncbi_110506671	15.0227	34.0317	1.17974	4.09758e-34	yes	35.9033	54.6967	0.607335	0.505213	no	nucb2a	nucleobindin 2a, transcript variant X1
ncbi_110491577	1.38767	4.20467	1.59933	7.38003e-10	yes	5.14	9.68	0.913239	0.505213	no	--	uncharacterized LOC110491577
ncbi_110506223	0.432333	0.929333	1.10405	4.33626e-06	yes	0.676667	1.31	0.95305	0.505213	no	Ttn	titin-like
ncbi_110489532	2.12967	4.66867	1.13238	2.84971e-12	yes	13.3467	20.9267	0.648863	0.507042	no	tram1	translocation associated membrane protein 1, transcript variant X1
ncbi_100301779	2.196	4.51333	1.03932	0.000757389	yes	8.25667	15.92	0.947209	0.508796	no	rbm4b	RNA-binding protein 4B
ncbi_110508635	2.18733	4.735	1.11419	1.05455e-17	yes	5.37667	4.00667	-0.42431	0.521986	no	SLC22A23	solute carrier family 22 member 23, transcript variant X1
ncbi_110530227	1.152	3.44333	1.57967	2.45374e-08	yes	5.9	11.1833	0.922563	0.522849	no	Itm2c	integral membrane protein 2C
ncbi_110535217	1.97267	4.11267	1.05993	0.000947179	yes	6.22667	11.8433	0.927543	0.533514	no	PABPN1	polyadenylate-binding protein 2, transcript variant X1
ncbi_110523451	1.16433	3.09467	1.41028	4.84622e-19	yes	3.19667	5.33333	0.738469	0.534247	no	AP3B1	AP-3 complex subunit beta-1, transcript variant X1
ncbi_118936850	1.69833	6.55333	1.94811	6.90206e-20	yes	3.85667	7.23333	0.907306	0.539421	no	pi4k2b	phosphatidylinositol 4-kinase type 2-beta-like
ncbi_110526595	1.74667	3.649	1.0629	8.45937e-08	yes	3.71	7.30667	0.977794	0.541275	no	tent4b	terminal nucleotidyltransferase 4B
ncbi_110533863	1.241	2.694	1.11825	1.29549e-06	yes	2.15333	4.10333	0.930225	0.548128	no	Nufip2	nuclear fragile X mental retardation-interacting protein 2, transcript variant X1
ncbi_110511763	0.795	1.59233	1.00212	0.000311561	yes	4.25	8.06667	0.92451	0.556501	no	kpna5	importin subunit alpha-6
ncbi_110509930	1.65633	4.11633	1.31337	5.25746e-20	yes	4.43	3.55667	-0.316781	0.559296	no	Per1	period circadian protein homolog 1, transcript variant X1
ncbi_110488968	3.92533	8.54367	1.12204	1.63109e-06	yes	7.73333	13.99	0.855234	0.562129	no	UTP11	UTP11 small subunit processome component
ncbi_110501870	1.32067	4.145	1.65011	3.79557e-22	yes	1.26667	2.41	0.927996	0.565576	no	R3HDM1	R3H domain-containing protein 1, transcript variant X1
ncbi_110503043	1.71	3.583	1.06717	3.03351e-14	yes	2.93333	4.77667	0.703463	0.566638	no	psme4b	proteasome activator complex subunit 4B, transcript variant X1
ncbi_110509137	8.07367	23.1623	1.52048	1.86362e-36	yes	30.5267	47.9333	0.650959	0.567233	no	VAPA	vesicle-associated membrane protein-associated protein A
ncbi_110537516	1.16033	3.804	1.71298	3.56372e-10	yes	2.88333	5.02667	0.801864	0.577957	no	RARS1	arginine--tRNA ligase, cytoplasmic
ncbi_100500738	3.65633	7.36633	1.01055	4.24882e-22	yes	5.99333	10.4067	0.796078	0.579691	no	ly75	lymphocyte antigen 75
ncbi_110487180	21.0633	43.355	1.04146	5.01181e-36	yes	20.22	31.1833	0.624992	0.581304	no	MCL1	induced myeloid leukemia cell differentiation protein Mcl-1 homolog
ncbi_110529609	2.57233	6.84	1.41092	7.13337e-11	yes	7.48667	13.7933	0.881576	0.588229	no	c8h1orf131	chromosome 8 C1orf131 homolog
ncbi_110512094	20.5923	46.2337	1.16684	1.13572e-44	yes	33.6167	60.4367	0.846247	0.602676	no	actbb	actin, cytoplasmic 1
ncbi_110485970	1.047	2.302	1.13663	0.000847295	yes	3.38	6.13667	0.860432	0.604325	no	Cbx4	E3 SUMO-protein ligase CBX4
ncbi_110536480	4.57433	9.82667	1.10314	1.19917e-14	yes	12.7733	20.62	0.690909	0.605501	no	si:dkey-193c22.1	alpha/beta hydrolase, transcript variant X1
ncbi_110535318	1.61633	4.84333	1.58328	1.40431e-31	yes	2.44667	3.92	0.680036	0.613204	no	ARFGEF1	brefeldin A-inhibited guanine nucleotide-exchange protein 1, transcript variant X1
ncbi_110491436	2.31367	4.70533	1.02412	1.19357e-05	yes	5.46	9.9	0.858528	0.616977	no	gdf2	growth/differentiation factor 2-like
ncbi_110535593	0.625333	1.252	1.00154	3.95076e-06	yes	1.21333	2.27	0.903716	0.627589	no	Rbm33	RNA-binding protein 33, transcript variant X1
ncbi_110519994	2.023	4.208	1.05664	7.73184e-07	yes	2.88667	5.21333	0.852802	0.631317	no	Ddx18	ATP-dependent RNA helicase DDX18
ncbi_110500225	1.35567	4.17367	1.62231	1.24825e-18	yes	4.87	8.89	0.868262	0.632871	no	CDKN1B	cyclin-dependent kinase inhibitor 1B, transcript variant X1
ncbi_110526329	3.33533	8.062	1.27331	1.22564e-19	yes	3.58	5.8	0.696093	0.634755	no	sec23ip	SEC23 interacting protein, transcript variant X1
ncbi_110516210	0.23	0.995667	2.11403	3.36874e-09	yes	1.15333	2.20333	0.933878	0.637645	no	kita	mast/stem cell growth factor receptor kita-like
ncbi_110535056	0.245333	1.25767	2.35793	3.23793e-26	yes	1.04667	1.71	0.708194	0.645252	no	GCN1	eIF-2-alpha kinase activator GCN1
ncbi_110529224	1.12733	2.358	1.06465	1.09227e-07	yes	2.14333	1.12	-0.936358	0.651716	no	ches1	checkpoint suppressor 1, transcript variant X1
ncbi_110535698	10.6223	29.7897	1.48771	3.04162e-64	yes	22.8033	33.9067	0.572324	0.653984	no	ERP44	endoplasmic reticulum resident protein 44
ncbi_110489212	10.2073	20.4353	1.00146	2.45495e-12	yes	26.8967	42.9833	0.67635	0.653984	no	PAIP2	polyadenylate-binding protein-interacting protein 2
ncbi_110536895	1.434	3.609	1.33155	6.82728e-05	yes	8.28667	13.58	0.71262	0.655201	no	ONECUT2	one cut domain family member 2-like, transcript variant X2
ncbi_110528824	0.405667	1.00133	1.30356	0.000185256	yes	1.13333	0.603333	-0.909545	0.667797	no	irs2a	insulin receptor substrate 2a
ncbi_110490654	3.97567	7.98467	1.00604	5.9159e-06	yes	3.67667	6.89333	0.906803	0.67916	no	--	uncharacterized LOC110490654
ncbi_110491163	6.708	21.152	1.65684	1.01357e-28	yes	5.20667	8.85	0.765317	0.681993	no	ENO1	alpha-enolase, transcript variant X1
ncbi_110537774	0.604333	1.304	1.10953	7.89387e-05	yes	1.47667	2.53333	0.778693	0.682931	no	RBM27	RNA-binding protein 27, transcript variant X3
ncbi_118936872	4.441	9.34233	1.0729	4.39855e-14	yes	7.93	14.35	0.855658	0.686621	no	KLF3	Krueppel-like factor 3, transcript variant X1
ncbi_110499603	1.436	2.95367	1.04045	7.60115e-06	yes	4.44667	7.81	0.812598	0.687581	no	c2h12orf29	chromosome 2 C12orf29 homolog
ncbi_110503807	1.34867	3.12533	1.21248	1.14021e-11	yes	1.91667	3.53333	0.88243	0.696821	no	Spart	spartin, transcript variant X1
ncbi_110495658	0.487333	1.77067	1.86131	3.73251e-08	yes	2.23333	3.76	0.751534	0.698722	no	atp1a1	sodium/potassium-transporting ATPase subunit alpha-1, transcript variant X1
ncbi_110524002	2.69233	6.491	1.26958	1.06691e-17	yes	1.06	2.02	0.930291	0.704861	no	RUBCN	run domain Beclin-1-interacting and cysteine-rich domain-containing protein, transcript variant X1
ncbi_110534554	1.41333	2.88633	1.03014	3.68099e-06	yes	12.6867	9.25333	-0.455268	0.711674	no	ANP32A	acidic leucine-rich nuclear phosphoprotein 32 family member B, transcript variant X1
ncbi_110516202	0.28	0.864333	1.62616	4.22999e-06	yes	0.643333	1.21	0.911369	0.716434	no	brd4	bromodomain-containing protein 4, transcript variant X1
ncbi_110496298	0.384667	0.813	1.07965	0.0085166	yes	0.903333	1.78667	0.98394	0.720917	no	ints3	integrator complex subunit 3, transcript variant X1
ncbi_110492695	2.02033	5.212	1.36724	2.87694e-05	yes	5.34	9.78	0.872995	0.722392	no	sypl2b	synaptophysin-like 2b
ncbi_100136059	8.72667	21.9907	1.33339	2.29548e-13	yes	22.87	41.4933	0.859423	0.733827	no	iip2	interferon inducible protein 2
ncbi_110530167	1.91367	4.915	1.36085	3.5114e-07	yes	4.18667	7.81667	0.900751	0.736772	no	sult6b1	sulfotransferase 6B1
ncbi_110529322	25.379	52.07	1.03682	2.91174e-45	yes	62.99	91.5267	0.539069	0.73843	no	Cyp46a1	cholesterol 24-hydroxylase, transcript variant X1
ncbi_110494261	1.83067	4.479	1.29081	1.24512e-07	yes	2.19667	4.00333	0.865886	0.739062	no	thumpd3	THUMP domain containing 3, transcript variant X2
ncbi_110521665	0.777	1.77533	1.1921	1.17999e-05	yes	0.966667	1.79	0.888869	0.739613	no	C2CD5	C2 domain-containing protein 5, transcript variant X15
ncbi_110521987	4.93633	10.771	1.12564	1.12586e-15	yes	10.11	15.6233	0.627919	0.739908	no	Eif5	eukaryotic translation initiation factor 5, transcript variant X1
ncbi_100499214	1.12367	2.57267	1.19505	9.68225e-08	yes	6.19667	11.42	0.881998	0.740888	no	fbxo32	F-box protein 32
ncbi_110489126	4.41967	9.59267	1.11799	8.92571e-15	yes	8.65667	13.3833	0.628554	0.743936	no	Xiap	E3 ubiquitin-protein ligase XIAP, transcript variant X1
ncbi_110530828	1.753	4.01133	1.19426	1.49725e-08	yes	4.41333	6.94	0.653067	0.747685	no	eif2b5	eukaryotic translation initiation factor 2B, subunit 5 epsilon
ncbi_110509040	0.793	2.31233	1.54396	0.000120295	yes	3.20667	6.2	0.951194	0.748312	no	Necap1	adaptin ear-binding coat-associated protein 1
ncbi_110510221	4.09633	11.2653	1.45948	1.16113e-07	yes	39.6567	28.7267	-0.465173	0.750784	no	--	apolipoprotein C-II-like
ncbi_110491644	17.6857	44.9437	1.34554	1.47223e-91	yes	39.1267	52.7133	0.430016	0.754505	no	lrrc4bb	leucine rich repeat containing 4Bb, transcript variant X1
ncbi_100135847	2.35933	4.735	1.00499	4.96171e-15	yes	3.47667	5.14333	0.564999	0.756298	no	pum1	pumilio RNA-binding family member 1, transcript variant X1
ncbi_110508821	0.345	0.701667	1.02419	7.36345e-05	yes	0.423333	0.756667	0.837864	0.758917	no	CHD7	chromodomain-helicase-DNA-binding protein 7, transcript variant X1
ncbi_110505079	5.94133	15.3923	1.37335	2.25091e-33	yes	12.78	17.9167	0.487414	0.761431	no	SRP72	signal recognition particle subunit SRP72
ncbi_110534836	2.682	8.55533	1.67351	2.00723e-36	yes	34.87	45.7167	0.390734	0.761808	no	larp1	La ribonucleoprotein 1, translational regulator, transcript variant X1
ncbi_110492267	2.41567	5.61167	1.21601	1.05885e-08	yes	9.47667	16.06	0.76102	0.763745	no	rhoac	rho-related GTP-binding protein RhoA-C
ncbi_110501403	0.772333	2.065	1.41885	4.20184e-07	yes	3.00333	4.84	0.688442	0.764909	no	cog3	component of oligomeric golgi complex 3
ncbi_110537851	0.513333	1.082	1.07573	0.00396016	yes	5.43333	8.91667	0.714667	0.770666	no	Tnpo2	transportin-2, transcript variant X1
ncbi_110527872	1.174	3.264	1.47521	8.56052e-08	yes	1.24	2.36	0.928447	0.770666	no	shq1	SHQ1, H/ACA ribonucleoprotein assembly factor
ncbi_110493589	3.24367	7.09067	1.1283	4.16486e-09	yes	5.00333	7.91333	0.661396	0.771821	no	ltv1	protein LTV1 homolog, transcript variant X1
ncbi_110499543	1.13067	2.77867	1.29722	1.08213e-08	yes	7.37667	10.9867	0.574713	0.774169	no	NPLOC4	nuclear protein localization protein 4 homolog, transcript variant X1
ncbi_110520181	3.40367	14.151	2.05574	6.22376e-35	yes	4	6.61667	0.726105	0.779546	no	Adprh	ADP-ribosylarginine hydrolase
ncbi_110532249	5.368	10.988	1.03347	2.84856e-13	yes	15.3333	22.68	0.564749	0.782962	no	ntsr1	neurotensin receptor 1 (high affinity)
ncbi_110490157	8.31467	17.113	1.04136	7.46734e-18	yes	13.23	19.1433	0.533029	0.783787	no	alg12	ALG12 alpha-1,6-mannosyltransferase, transcript variant X1
ncbi_110492580	4.54167	9.33633	1.03963	5.22304e-11	yes	8.94333	12.8667	0.524754	0.789424	no	otud5a	OTU deubiquitinase 5a, transcript variant X1
ncbi_110522376	0.628	1.38433	1.14035	1.22987e-06	yes	0.836667	1.59667	0.932338	0.792522	no	SASH1	SAM and SH3 domain-containing protein 1, transcript variant X1
ncbi_100301728	3.844	10.079	1.39067	6.51269e-21	yes	7.28333	12.7133	0.803672	0.792905	no	RER1	RER1 retention in endoplasmic reticulum 1 homolog (S. cerevisiae)
ncbi_110489702	3.595	8.79933	1.2914	1.22382e-21	yes	1.49333	2.73333	0.872125	0.798738	no	shrprbck1r	sharpin and rbck1 related, transcript variant X1
ncbi_110491419	0.601333	1.23133	1.03398	0.000112041	yes	1.03667	1.85333	0.83817	0.803053	no	WAPL	wings apart-like protein homolog
ncbi_110486995	1.31033	3.09667	1.24078	2.00726e-13	yes	4.50333	8.03333	0.835005	0.80391	no	ATG5	autophagy protein 5, transcript variant X1
ncbi_110494300	0.474	1.79	1.917	1.55634e-05	yes	2.15333	4.15667	0.948855	0.807863	no	ruvbl1	ruvB-like 1
ncbi_110491447	2.005	11.818	2.55931	1.00093e-89	yes	2.9	5.48	0.918123	0.810121	no	SSTR2	somatostatin receptor type 2-like, transcript variant X1
ncbi_110535558	0.432667	1.386	1.6796	4.16491e-10	yes	3.01	4.81	0.676273	0.810121	no	Kif5b	kinesin-1 heavy chain
ncbi_110531834	4.94967	12.679	1.35704	6.33853e-23	yes	19.8	27.1367	0.454743	0.812941	no	RELA	transcription factor p65, transcript variant X1
ncbi_118936513	2.07233	6.35233	1.61603	8.32676e-24	yes	2.17333	3.69667	0.766315	0.812941	no	Cog1	conserved oligomeric Golgi complex subunit 1-like, transcript variant X1
ncbi_110502731	0.934333	2.42033	1.3732	1.39305e-07	yes	1.53667	2.61333	0.766087	0.815878	no	supv3l1	SUV3-like helicase
ncbi_110531192	0.184333	0.394667	1.09832	0.0196717	yes	0.746667	0.473333	-0.657608	0.817509	no	lamb2l	laminin, beta 2-like, transcript variant X1
ncbi_110486741	3.89867	7.827	1.00548	9.75708e-12	yes	9.47333	13.8067	0.543421	0.820655	no	Gspt1	eukaryotic peptide chain release factor GTP-binding subunit ERF3A
ncbi_110507742	155.073	434.468	1.4863	9e-180	yes	488.487	463.31	-0.0763414	0.824843	no	diabloa	diablo, IAP-binding mitochondrial protein a
ncbi_110515713	0.268	1.246	2.217	8.4426e-16	yes	0.8	1.48667	0.894009	0.824948	no	xpot	exportin-T, transcript variant X1
ncbi_110535939	1.643	3.396	1.0475	2.27301e-08	yes	2.22667	3.75	0.752005	0.828571	no	Tbc1d10a	TBC1 domain family member 10A
ncbi_110536868	0.465	1.30867	1.4928	0.000342373	yes	2.90667	5.05333	0.79787	0.83469	no	ugcg	UDP-glucose ceramide glucosyltransferase, transcript variant X1
ncbi_110493866	1.742	3.849	1.14374	1.80069e-12	yes	3.45333	5.54667	0.683631	0.835104	no	osgn1	oxidative stress induced growth inhibitor 1, transcript variant X1
ncbi_110535133	0.672	1.55	1.20574	1.67492e-07	yes	1.42667	2.31667	0.699402	0.83524	no	BMP2K	BMP-2-inducible protein kinase, transcript variant X1
ncbi_110491923	0.948333	1.949	1.03927	3.01909e-06	yes	2.74	4.32333	0.657968	0.836189	no	LARP4	la-related protein 4, transcript variant X1
ncbi_110504987	4.38833	9.28667	1.08149	9.51842e-13	yes	4.43333	7.16	0.691568	0.836424	no	Prss23	serine protease 23
ncbi_110488144	0.775333	2.20833	1.51007	9.11187e-10	yes	3.48667	5.53667	0.667169	0.837333	no	asns	asparagine synthetase
ncbi_110516278	2.551	6.10067	1.2579	3.05878e-13	yes	0.93	1.74333	0.906546	0.842878	no	--	oocyte zinc finger protein XlCOF6.1-like, transcript variant X1
ncbi_110501235	0.267667	0.571333	1.0939	2.5784e-05	yes	0.363333	0.586667	0.691247	0.8449	no	mycbp2	MYC binding protein 2, transcript variant X1
ncbi_110520542	0.869333	1.779	1.03309	0.0083353	yes	2.09	1.04667	-0.997701	0.845658	no	c3h2orf49	chromosome 3 C2orf49 homolog
ncbi_110486670	1.168	2.689	1.20303	9.95469e-06	yes	3.13667	5.89333	0.909852	0.851499	no	--	uncharacterized LOC110486670
ncbi_110526070	1.903	4.308	1.17874	2.18835e-09	yes	5.03333	7.55333	0.585599	0.853186	no	qsox2	quiescin Q6 sulfhydryl oxidase 2
ncbi_110522648	0.611	1.839	1.58968	3.24508e-05	yes	0.943333	1.82	0.948099	0.853716	no	eif2b4	eukaryotic translation initiation factor 2B, subunit 4 delta, transcript variant X1
ncbi_110492066	0.409	0.940667	1.20158	0.0117375	yes	1.19667	0.68	-0.815415	0.854201	no	nol9	nucleolar protein 9, transcript variant X1
ncbi_110496138	1.942	4.36267	1.16767	6.11784e-13	yes	2.15333	3.28	0.607124	0.855604	no	Kiaa0319l	dyslexia-associated protein KIAA0319-like protein, transcript variant X1
ncbi_110508918	3.558	21.937	2.62423	8.35886e-111	yes	19.73	31.27	0.664388	0.856103	no	angptl4	angiopoietin-like 4
ncbi_110507004	0.878	1.83067	1.06008	0.00103434	yes	12.7233	20.3733	0.679205	0.856954	no	CEBPG	CCAAT/enhancer-binding protein gamma, transcript variant X1
ncbi_110503934	0.531333	1.44767	1.44604	1.12768e-08	yes	1.07	1.70667	0.673571	0.864252	no	PTPN23	tyrosine-protein phosphatase non-receptor type 23
ncbi_110533569	1.86733	5.78933	1.63242	2.74938e-08	yes	3.44667	6.37333	0.886846	0.86789	no	DERL2	derlin-2
ncbi_110521226	1.75167	3.939	1.1691	3.8357e-06	yes	2.00667	3.82	0.928772	0.869956	no	Parp16	protein mono-ADP-ribosyltransferase PARP16
ncbi_110485308	0.582667	1.18233	1.02089	7.3927e-05	yes	1.28667	0.743333	-0.791557	0.870004	no	USP36	ubiquitin carboxyl-terminal hydrolase 36, transcript variant X1
ncbi_110488781	1.552	3.61433	1.2196	2.77777e-07	yes	2.40667	4.09	0.765065	0.870796	no	ATL3	atlastin-3, transcript variant X1
ncbi_110530862	0.347667	1.112	1.67738	4.40951e-05	yes	0.946667	1.83667	0.956161	0.871016	no	miga1	mitoguardin 1, transcript variant X1
ncbi_110486873	0.249667	0.704667	1.49694	0.00268809	yes	0.886667	0.503333	-0.816878	0.871024	no	Tbl3	transducin beta-like protein 3
ncbi_110503697	2.00267	4.95333	1.30648	4.77053e-10	yes	3.16667	5.15667	0.703474	0.877833	no	Nop53	ribosome biogenesis protein NOP53
ncbi_110501562	0.623667	1.49867	1.26483	0.00011691	yes	0.906667	1.59667	0.816419	0.885298	no	pms1	PMS1 homolog 1, mismatch repair system component, transcript variant X1
ncbi_110514884	0.641	1.68933	1.39806	3.0432e-08	yes	1.28333	0.836667	-0.617171	0.887234	no	RFX1	MHC class II regulatory factor RFX1, transcript variant X1
ncbi_110538275	2.58667	5.632	1.12255	1.15404e-10	yes	1.79	3.31667	0.889774	0.888512	no	gpr146	probable G-protein coupled receptor 146
ncbi_118938390	2.65467	13.997	2.39852	1.23162e-87	yes	2.29333	3.66333	0.675711	0.891995	no	TXNDC11	thioredoxin domain-containing protein 11-like, transcript variant X1
ncbi_110506482	0.524333	1.39233	1.40895	0.000695904	yes	1.27	2.33333	0.877564	0.892246	no	Arntl	aryl hydrocarbon receptor nuclear translocator-like protein 1, transcript variant X1
ncbi_118944417	4.69833	14.43	1.61885	3.80496e-19	yes	14.6733	25.3867	0.790874	0.894289	no	GABARAPL2	gamma-aminobutyric acid receptor-associated protein-like 2
ncbi_110534674	0.562667	1.40533	1.32056	0.000974348	yes	1.32	2.43667	0.884371	0.89615	no	--	zinc finger protein 69 homolog, transcript variant X1
ncbi_110531516	0.283	0.765333	1.43529	0.010549	yes	0.646667	1.22333	0.919723	0.897754	no	--	uncharacterized LOC110531516, transcript variant X1
ncbi_110537923	1153.34	2315.53	1.00552	4.63447e-57	yes	999.573	1380.08	0.465364	0.903319	no	nupr1b	nuclear protein 1b
ncbi_110500768	1.95667	4.10333	1.0684	3.47595e-08	yes	4.28667	7.59667	0.82551	0.903754	no	rell1	RELT like 1, transcript variant X1
ncbi_110514165	0.237667	0.495667	1.06043	0.0417174	yes	6.78333	3.86	-0.813394	0.905966	no	ERVV-2	butyrophilin subfamily 1 member A1, transcript variant X1
ncbi_118964474	1.30167	3.15667	1.27804	2.37173e-06	yes	2.92667	2.06667	-0.501953	0.906252	no	SUSD6	sushi domain-containing protein 6-like, transcript variant X1
ncbi_110508626	0.309	0.843667	1.44907	5.95066e-06	yes	0.313333	0.603333	0.945257	0.906391	no	Phlpp1	PH domain leucine-rich repeat protein phosphatase 1
ncbi_110510954	1.187	3.60367	1.60215	3.0241e-06	yes	1.86333	3.42	0.876111	0.906391	no	slc10a7	solute carrier family 10 member 7, transcript variant X1
ncbi_110507739	1.13567	2.65567	1.22553	1.37317e-06	yes	1.39	2.46	0.823573	0.906974	no	dhx40	DEAH (Asp-Glu-Ala-His) box polypeptide 40, transcript variant X2
ncbi_110531634	1.257	3.68733	1.55259	8.46622e-12	yes	0.573333	1.14	0.991588	0.908498	no	AJUBA	LIM domain-containing protein ajuba, transcript variant X3
ncbi_110510268	0.232	0.489333	1.07669	0.037768	yes	1.14667	2.14333	0.90241	0.909113	no	trim47	tripartite motif containing 47, transcript variant X1
ncbi_110524589	2.18433	4.5	1.04273	0.015938	yes	5.09	9.71	0.931806	0.912058	no	glrx2	glutaredoxin 2, transcript variant X3
ncbi_110489270	1.38033	3.16633	1.1978	4.35082e-07	yes	2.08	3.23667	0.637925	0.9138	no	Eloa	elongin-A
ncbi_110491981	14.4023	32.2027	1.16088	4.58366e-103	yes	107.833	136.05	0.335334	0.914515	no	LRP1	low-density lipoprotein receptor-related protein 1, transcript variant X1
ncbi_110496561	0.145333	0.608	2.06471	0.000751775	yes	0.94	1.77667	0.91844	0.915013	no	NFE2L1	endoplasmic reticulum membrane sensor NFE2L1
ncbi_110518019	2.02933	4.69267	1.2094	3.96742e-09	yes	4.96333	7.11333	0.519216	0.915149	no	Foxk1	forkhead box protein K1
ncbi_110494977	0.819	1.67067	1.02849	0.00957025	yes	1.85333	3.01667	0.702833	0.915336	no	PPARD	peroxisome proliferator-activated receptor delta, transcript variant X1
ncbi_110531906	4.918	11.1353	1.179	1.29737e-15	yes	8.55333	14.0867	0.719772	0.917486	no	fgl2a	fibrinogen-like 2a
ncbi_100301755	15.647	37.83	1.27364	7.77597e-25	yes	16.2167	11.59	-0.484597	0.91868	no	fa18b	FAM18B
ncbi_110498310	0.655333	1.31333	1.00293	0.00561815	yes	1.05667	1.81	0.776469	0.919232	no	jade1	jade family PHD finger 1, transcript variant X1
ncbi_110499189	0.712	1.476	1.05174	0.0013952	yes	1.33333	2.33667	0.809414	0.921038	no	fam20cb	FAM20C golgi associated secretory pathway kinase b
ncbi_110500620	1.549	3.36667	1.11998	1.66247e-07	yes	1.30333	2.16667	0.733271	0.921279	no	irlB-1	uncharacterized LOC110500620, transcript variant X1
ncbi_110523690	0.639667	1.31633	1.04113	0.00618828	yes	2.18	3.51333	0.688512	0.9234	no	pcyox1	prenylcysteine oxidase 1, transcript variant X1
ncbi_110501691	0.992	2.27933	1.2002	6.78765e-05	yes	1.80333	3.47667	0.947039	0.925785	no	insig1	insulin-induced gene 2 protein, transcript variant X1
ncbi_110497466	2.83833	6.87267	1.27583	1.62771e-07	yes	8.94	15.42	0.786456	0.928431	no	CCDC86	coiled-coil domain-containing protein 86, transcript variant X1
ncbi_110485098	0.149333	0.354	1.24521	0.0109384	yes	0.323333	0.59	0.867693	0.928726	no	MYH9	myosin-9, transcript variant X1
ncbi_110514649	2.52667	5.89533	1.22234	1.0294e-09	yes	2.03	3.26333	0.684867	0.929736	no	birc2	baculoviral IAP repeat containing 2, transcript variant X1
ncbi_110533384	3.87167	9.407	1.28078	4.49894e-13	yes	6.31667	9.80333	0.634109	0.932278	no	PPP2CA	serine/threonine-protein phosphatase 2A catalytic subunit alpha isoform, transcript variant X1
ncbi_110531630	0.305	0.823333	1.43267	0.000302296	yes	0.653333	1.30333	0.996315	0.932278	no	--	TERF1 (TRF1)-interacting nuclear factor 2, transcript variant X1
ncbi_110521399	0.470333	1.025	1.12387	0.031112	yes	0.836667	0.463333	-0.852602	0.933174	no	--	zinc finger and SCAN domain-containing protein 22-like
ncbi_110532074	1.34767	3.43133	1.34831	1.35716e-07	yes	1.45667	2.65	0.863322	0.933752	no	IFRD2	interferon-related developmental regulator 2, transcript variant X1
ncbi_110535464	1.085	2.64433	1.28521	3.31614e-05	yes	1.11	2.03667	0.87565	0.934422	no	pcolce2b	procollagen C-endopeptidase enhancer 2b, transcript variant X1
ncbi_110511372	4.84967	24.7407	2.35093	1.33962e-100	yes	12.57	18.4133	0.550766	0.935238	no	NAPEPLD	N-acyl-phosphatidylethanolamine-hydrolyzing phospholipase D, transcript variant X1
ncbi_110531949	0.571	1.211	1.08464	0.00077811	yes	1.38	2.19333	0.668457	0.938829	no	DCAF1	DDB1- and CUL4-associated factor 1, transcript variant X1
ncbi_110524355	1.82167	3.71933	1.02979	2.44454e-08	yes	1.54	2.41333	0.648097	0.939661	no	edem3	ER degradation-enhancing alpha-mannosidase-like protein 3, transcript variant X1
ncbi_110518381	0.001	2.165	11.0802	2.67001e-14	yes	0.816667	1.36667	0.742842	0.939661	no	VWA7	von Willebrand factor A domain-containing protein 7-like, transcript variant X1
ncbi_110486774	0.936333	1.99333	1.09009	4.25228e-06	yes	1.52	2.46	0.694587	0.939661	no	sgsm3	small G protein signaling modulator 3, transcript variant X1
ncbi_110523877	3.71333	7.75033	1.06154	6.17906e-12	yes	2.19	3.57667	0.707685	0.93975	no	pja2	praja ring finger ubiquitin ligase 2
ncbi_110525159	1.70133	3.87667	1.18815	4.41735e-08	yes	1.35667	2.15667	0.668737	0.940758	no	mtmr12	myotubularin related protein 12
ncbi_110489998	0.253	1.05033	2.05364	1.22833e-06	yes	0.883333	1.64333	0.895595	0.942037	no	si:ch73-174h16.4	leucine-rich repeat-containing protein 14
ncbi_110537508	1.21367	2.774	1.1926	0.00020953	yes	1.96667	3.89	0.984018	0.944718	no	DHRS11	dehydrogenase/reductase SDR family member 11
ncbi_110489472	8.34533	58.3307	2.80521	1.0241e-75	yes	7.15667	4.53	-0.659777	0.951361	no	Lect2	leukocyte cell-derived chemotaxin-2
ncbi_110530272	0.441	0.926	1.07023	0.00165116	yes	1.33333	2.04667	0.618239	0.951562	no	VCPIP1	deubiquitinating protein VCIP135
ncbi_110514188	0.396	0.893333	1.1737	0.00105617	yes	0.336667	0.666667	0.985645	0.951857	no	bbs9	Bardet-Biedl syndrome 9, transcript variant X1
ncbi_110530981	0.823667	1.81167	1.13719	1.63993e-07	yes	0.956667	1.49667	0.645665	0.952048	no	Suco	SUN domain-containing ossification factor, transcript variant X1
ncbi_100136658	1.44333	3.944	1.45026	1.47055e-15	yes	1.18667	2.06667	0.800391	0.954744	no	pparb	peroxisome proliferator-activated receptor beta
ncbi_110521395	0.973	1.949	1.00222	0.000460539	yes	5.83	9.24	0.664397	0.955467	no	cdkn1bb	cyclin-dependent kinase inhibitor 1Bb
ncbi_110496312	2.673	5.889	1.13956	3.97209e-14	yes	3.40333	5.23333	0.620782	0.95572	no	Sema4a	semaphorin-4A, transcript variant X1
ncbi_110513250	0.453667	0.995333	1.13355	0.0439359	yes	3.00333	4.76333	0.665407	0.956644	no	Gna12	guanine nucleotide-binding protein subunit alpha-12-like
ncbi_110520325	0.622667	3.20267	2.36274	1.51603e-09	yes	2.51333	4.25667	0.760122	0.95698	no	FRZB	secreted frizzled-related protein 3, transcript variant X1
ncbi_110533325	0.745	1.81667	1.28598	7.44608e-07	yes	0.74	1.46667	0.986944	0.958571	no	rnf145	RING finger protein 145
ncbi_118936816	0.543667	1.2	1.14224	0.0401797	yes	1.8	1.22	-0.561116	0.958571	no	POLR1E	DNA-directed RNA polymerase I subunit RPA49-like, transcript variant X2
ncbi_110492070	0.602333	2.16367	1.84484	6.6762e-09	yes	6.83667	10.02	0.551518	0.958807	no	sdf4	45 kDa calcium-binding protein, transcript variant X1
ncbi_110509152	0.279	1.18867	2.09101	1.05355e-12	yes	0.31	0.58	0.903785	0.959613	no	zfyve9a	zinc finger, FYVE domain containing 9a, transcript variant X1
ncbi_110486229	0.582333	1.47333	1.33917	0.00165033	yes	0.826667	1.43333	0.793997	0.961307	no	tlk2	serine/threonine-protein kinase tousled-like 2
ncbi_110490404	1.4	3.51467	1.32796	1.57387e-06	yes	1.91	3.16	0.726352	0.961443	no	ETV6	transcription factor ETV6, transcript variant X1
ncbi_110533638	0.445667	1.287	1.52998	4.07064e-06	yes	0.82	1.36	0.729911	0.961477	no	--	putative RNA exonuclease pqe-1, transcript variant X1
ncbi_110529031	0.277	0.859667	1.63389	4.57284e-08	yes	0.52	0.393333	-0.402759	0.963941	no	PLXNB1	plexin-B1, transcript variant X1
ncbi_110499274	0.133333	0.37	1.47249	0.0159552	yes	0.44	0.76	0.788496	0.963941	no	URB2	URB2 ribosome biogenesis homolog, transcript variant X1
ncbi_110524534	1.964	4.035	1.03877	3.0952e-05	yes	1.59667	2.39667	0.585966	0.965326	no	TRIM16	E3 ubiquitin/ISG15 ligase TRIM25, transcript variant X1
ncbi_100301686	11.781	26.0987	1.14751	3.0717e-13	yes	21.0967	31.3033	0.569301	0.965556	no	yee9	YEE9 protein
ncbi_110510004	1.26667	2.76	1.12363	0.000151068	yes	1.77667	2.89333	0.70356	0.966547	no	Kat5	histone acetyltransferase KAT5
ncbi_110491616	1.24367	4.34133	1.80354	1.3227e-16	yes	3.20667	5.03333	0.65044	0.96875	no	RDH13	retinol dehydrogenase 13, transcript variant X1
ncbi_110488208	2.88333	5.815	1.01204	1.27991e-05	yes	2.68	4.47	0.738042	0.96875	no	bloc1s4	biogenesis of lysosomal organelles complex-1, subunit 4, cappuccino
ncbi_110528341	1.13933	2.43833	1.09771	0.000232557	yes	2.81333	4.23333	0.589514	0.970019	no	fam98a	family with sequence similarity 98 member A
ncbi_110507476	0.474333	1.07833	1.18483	0.000326453	yes	0.976667	1.78	0.865939	0.970495	no	irf2bp1	interferon regulatory factor 2-binding protein 1
ncbi_100301782	0.922333	2.00267	1.11856	0.0401797	yes	2.18333	4.34667	0.993377	0.970495	no	sys1	SYS1 homolog
ncbi_110505429	8.34333	16.9877	1.02579	4.93655e-19	yes	0.56	1.07	0.934112	0.970495	no	PABPC4	poly(A) binding protein, cytoplasmic 4 (inducible form)
ncbi_110501570	0.260667	0.876667	1.74982	1.95878e-06	yes	0.356667	0.63	0.820775	0.970504	no	znf142	zinc finger protein 142, transcript variant X2
ncbi_110498480	1.09833	2.22633	1.01935	0.00692329	yes	1.50667	2.46667	0.711202	0.973066	no	--	zinc finger protein 184-like, transcript variant X3
ncbi_110539269	1.72367	3.53067	1.03446	5.18723e-06	yes	5.67667	7.94	0.484095	0.975276	no	sacm1lb	phosphatidylinositol-3-phosphatase SAC1-B
ncbi_110530890	1.303	3.762	1.52966	2.61879e-15	yes	3.53	5.32	0.591758	0.978605	no	MFSD12	major facilitator superfamily domain-containing protein 12, transcript variant X1
ncbi_110513073	0.456667	1.15433	1.33785	0.0117068	yes	1.31	2.62	1	0.979415	no	Prune1	exopolyphosphatase PRUNE1, transcript variant X1
ncbi_110507513	0.325	0.778	1.25933	0.0140726	yes	0.713333	1.14333	0.680598	0.979536	no	GEMIN4	gem-associated protein 4-like
ncbi_110534749	0.125667	0.449	1.83711	0.0380151	yes	0.593333	0.866667	0.546634	0.9808	no	--	zinc finger protein 84, transcript variant X1
ncbi_110504558	0.714667	1.496	1.06577	0.00899783	yes	3.86667	2.47667	-0.642691	0.981233	no	PRPS1	ribose-phosphate pyrophosphokinase 1, transcript variant X1
ncbi_110488631	0.406667	0.985667	1.27725	0.000655537	yes	0.626667	0.963333	0.620337	0.981233	no	--	nucleolar protein dao-5, transcript variant X1
ncbi_110510398	0.259667	1.17333	2.17588	0.000302336	yes	1.90667	1.30333	-0.548847	0.981726	no	NUP50	nuclear pore complex protein Nup50, transcript variant X1
ncbi_110509653	3.03333	7.831	1.36829	1.28493e-13	yes	3.63667	5.5	0.596815	0.98246	no	dusp11	dual specificity phosphatase 11 (RNA/RNP complex 1-interacting), transcript variant X1
ncbi_110522162	0.809333	2.05467	1.3441	0.000501327	yes	0.866667	1.66	0.937634	0.98246	no	NUP43	nucleoporin Nup43
ncbi_110531061	1.924	4.71733	1.29386	1.53585e-12	yes	3.30667	4.69333	0.505235	0.98246	no	hectd3	HECT domain containing 3, transcript variant X1
ncbi_110489669	0.357667	1.198	1.74394	0.00278594	yes	0.676667	1.33	0.974909	0.98246	no	WASF3	wiskott-Aldrich syndrome protein family member 3, transcript variant X1
ncbi_110488799	3.55333	7.425	1.06322	3.93545e-06	yes	10.74	17.5933	0.712035	0.98246	no	scoca	short coiled-coil protein B
ncbi_110515076	0.184333	0.393	1.09221	0.00298661	yes	0.363333	0.7	0.946061	0.98246	no	Shank3	SH3 and multiple ankyrin repeat domains protein 3, transcript variant X1
ncbi_110519941	0.922333	2.02867	1.13717	1.71955e-08	yes	1.35	1.92333	0.510649	0.98246	no	zfpm1	zinc finger protein ZFPM1, transcript variant X1
ncbi_110522987	1.60333	3.62667	1.17757	7.41627e-08	yes	0.793333	1.38333	0.80215	0.98246	no	fxr1	fragile X mental retardation, autosomal homolog 1, transcript variant X1
ncbi_110524503	0.754333	1.78633	1.24373	1.75498e-12	yes	1.38667	1.91	0.461952	0.98246	no	Prrc2c	protein PRRC2C
ncbi_110496881	0.544667	1.57467	1.5316	1.47368e-07	yes	0.983333	1.2	0.287282	0.98246	no	PTK2	focal adhesion kinase 1, transcript variant X1
ncbi_110500671	0.977333	2.052	1.07011	0.000145224	yes	1.83667	3.27	0.832201	0.98246	no	phf23b	PHD finger protein 23B
ncbi_110535956	0.412333	1.275	1.62861	0.00203587	yes	1.11667	0.746667	-0.580662	0.98246	no	slc15a4	solute carrier family 15 member 4, transcript variant X1
ncbi_110531498	0.778667	2.251	1.53149	2.17758e-07	yes	1.17333	1.84333	0.651704	0.98246	no	TOX4	TOX high mobility group box family member 4-A, transcript variant X1
ncbi_110500849	0.666667	1.377	1.04649	0.0229093	yes	3.44333	5.42667	0.65626	0.98246	no	eif3ja	eukaryotic translation initiation factor 3 subunit J-A-like
ncbi_110512499	2.56133	7.24033	1.49916	1.0119e-19	yes	9.47	8.49	-0.1576	0.98246	no	Fam114a1	protein NOXP20
ncbi_110489008	54.2753	165.513	1.60858	1.51826e-225	yes	464.453	581.703	0.32475	0.98246	no	c3	complement C3-like
ncbi_110516745	3.60767	8.117	1.16988	6.63816e-08	yes	4.42333	6.68	0.594714	0.98246	no	cdk10	cyclin-dependent kinase 10, transcript variant X1
ncbi_110493417	4.97933	12.0147	1.27077	1.37476e-50	yes	30.41	27.52	-0.144065	0.98246	no	Pycr2	pyrroline-5-carboxylate reductase 1, mitochondrial, transcript variant X1
ncbi_110507377	4.311	10.919	1.34075	1.86069e-32	yes	3.05667	4.89	0.677875	0.98246	no	oaf	out at first protein homolog
ncbi_110517107	1.50333	3.48033	1.21106	6.10683e-09	yes	2.29	1.4	-0.709921	0.98246	no	Whamm	WASP homolog-associated protein with actin, membranes and microtubules
ncbi_110509473	0.405333	0.891667	1.1374	0.0230974	yes	1.13333	1.74667	0.624032	0.98246	no	scaf4a	SR-related CTD-associated factor 4a
ncbi_110487018	5.75567	17.825	1.63085	9.19292e-26	yes	3.80667	6.84	0.845468	0.98246	no	MCRIP2	MAPK regulated corepressor interacting protein 2
ncbi_110501259	0.729	1.57933	1.11532	0.00435456	yes	0.85	1.61667	0.927488	0.98246	no	cdc16	cell division cycle 16 homolog (S. cerevisiae), transcript variant X1
ncbi_110492750	0.461667	1.861	2.01115	9.96196e-05	yes	1.31667	2.58333	0.972344	0.98246	no	TPD52L1	tumor protein D54, transcript variant X2
ncbi_110513273	1.05667	2.745	1.37729	0.000235666	yes	1.33333	0.91	-0.551099	0.98246	no	--	zinc finger protein 501, transcript variant X1
ncbi_110491966	0.380667	1.88633	2.30898	4.48376e-07	yes	0.763333	1.37667	0.850794	0.98246	no	ACVR1B	activin receptor type-1B, transcript variant X1
ncbi_110488847	1.33267	3.60367	1.43515	1.0823e-06	yes	0.593333	1.17333	0.983698	0.98246	no	--	zinc finger and BTB domain-containing protein 49, transcript variant X1
ncbi_110535857	1.19533	2.729	1.19096	3.22097e-05	yes	1.02	1.89667	0.894897	0.98246	no	slc25a40	solute carrier family 25 member 40, transcript variant X1
ncbi_110507294	0.683	1.535	1.16828	0.00749652	yes	2.36333	3.73333	0.659641	0.98246	no	Rffl	E3 ubiquitin-protein ligase rififylin, transcript variant X6
ncbi_110495993	0.392333	0.852333	1.11934	0.00546389	yes	0.57	0.913333	0.68018	0.98246	no	cgnb	cingulin b, transcript variant X1
ncbi_101268911	0.483333	1.66633	1.78559	0.000120209	yes	1.32667	2.25667	0.766387	0.98246	no	casp8	caspase 8, apoptosis-related cysteine peptidase
ncbi_110537076	0.563667	1.19867	1.08852	2.34838e-05	yes	0.433333	0.773333	0.835613	0.98246	no	Sbno1	protein strawberry notch homolog 1, transcript variant X1
ncbi_110520198	0.411667	0.875667	1.08891	0.00405843	yes	0.403333	0.703333	0.802236	0.98246	no	R3HDM1	R3H domain-containing protein 1-like
ncbi_110510736	0.397667	1.59067	2	0.00519596	yes	1.95	3.44	0.818934	0.98246	no	--	mannose-binding protein C-like
ncbi_110496684	1.23333	2.49667	1.01744	0.000428465	yes	2.45333	3.5	0.512612	0.98246	no	KDM1B	lysine-specific histone demethylase 1B
ncbi_110506837	1.279	3.242	1.34187	1.24606e-06	yes	3.48667	5.53333	0.6663	0.98246	no	cdkn2aip	CDKN2A interacting protein, transcript variant X1
ncbi_110538756	2.74067	7.025	1.35797	7.93071e-10	yes	13.1033	18.4933	0.497071	0.98246	no	RAC1	ras-related C3 botulinum toxin substrate 1, transcript variant X1
ncbi_110499710	37.408	83.6663	1.1613	7.52145e-55	yes	55.93	41.7567	-0.421616	0.98246	no	CTSE	cathepsin D-like
ncbi_110490048	0.812667	1.962	1.27159	3.34872e-05	yes	1.23667	2.04333	0.724468	0.98246	no	Il1rap	interleukin-1 receptor accessory protein, transcript variant X1
ncbi_110529856	0.239	0.626667	1.39069	0.00354192	yes	0.79	1.37667	0.801255	0.98246	no	NAA30	N-alpha-acetyltransferase 30
ncbi_118965490	1.56667	4.48967	1.51891	1.68839e-08	yes	12.3467	7.81667	-0.659496	0.98246	no	Cyp46a1	cholesterol 24-hydroxylase-like, transcript variant X1
ncbi_110536424	0.467333	5.204	3.4771	4.21332e-101	yes	16.0867	13.65	-0.236964	0.98246	no	IHH	uncharacterized LOC110536424
ncbi_110495790	10.6497	22.2137	1.06064	1.02063e-25	yes	7.62333	10.5467	0.468293	0.98246	no	B3GALT1	beta-1,3-galactosyltransferase 1, transcript variant X1
ncbi_110528873	0.799	3.503	2.13232	1.74121e-11	yes	3.80333	3.25	-0.226825	0.98246	no	isyna1-a	inositol-3-phosphate synthase 1-A, transcript variant X4
ncbi_110535659	0.621333	1.57767	1.34435	0.0102532	yes	4.06667	6.08667	0.581806	0.98246	no	cdv3	protein CDV3 homolog, transcript variant X1
ncbi_110503900	0.419333	0.996667	1.24901	0.000573784	yes	1.25	2.06333	0.723049	0.98246	no	Rrp8	ribosomal RNA-processing protein 8, transcript variant X2
ncbi_110492166	51.0053	109.313	1.09974	2.901e-55	yes	263.163	335.813	0.351701	0.98246	no	Nucb2	nucleobindin-2, transcript variant X2
ncbi_110497960	0.601667	1.22767	1.02888	0.0225578	yes	1.61333	3.10667	0.945323	0.98246	no	--	bcl-2-modifying factor-like, transcript variant X2
ncbi_110520017	0.403667	0.829333	1.03879	0.00631562	yes	0.99	1.43	0.530515	0.98246	no	si:ch211-136m16.8	uncharacterized si:ch211-136m16.8
ncbi_110536149	2.165	4.39767	1.02237	2.79788e-05	yes	3.53333	4.94667	0.485427	0.98246	no	riok2	RIO kinase 2 (yeast)
ncbi_110489133	2.37067	5.85567	1.30454	3.16055e-06	yes	3.74667	5.65	0.592643	0.98246	no	ZC4H2	zinc finger, C4H2 domain containing, transcript variant X1
ncbi_110530332	0.916667	2.52133	1.45972	1.2642e-06	yes	1.36333	2.43	0.833818	0.98246	no	LYN	tyrosine-protein kinase Lyn, transcript variant X1
ncbi_110496066	1.034	2.31633	1.16361	0.000861385	yes	0.903333	1.53333	0.763341	0.98246	no	fbxl6	F-box and leucine-rich repeat protein 6, transcript variant X2
ncbi_110534478	0.386	0.914	1.24359	0.0132819	yes	0.97	0.73	-0.410088	0.98246	no	si:ch211-89o9.6	Krueppel-like factor luna, transcript variant X1
ncbi_118939549	0.567667	2.117	1.89891	4.43618e-05	yes	0.556667	0.333333	-0.739848	0.98246	no	Chia	acidic mammalian chitinase-like, transcript variant X1
ncbi_118938114	0.291667	1.16133	1.99339	0.00023864	yes	0.513333	0.31	-0.727628	0.98246	no	--	zinc finger protein 2-like, transcript variant X1
ncbi_110538200	2.49567	5.25567	1.07445	0.000292231	yes	2.19667	4.03	0.875464	0.98246	no	si:ch73-141c7.1	coenzyme Q-binding protein COQ10 homolog, mitochondrial
ncbi_110498668	1.56833	5.41533	1.78782	3.76111e-26	yes	5.51	8.14667	0.564158	0.98246	no	Slc43a1	large neutral amino acids transporter small subunit 3
ncbi_110492634	0.353333	0.818	1.21107	0.00204864	yes	1.46667	2.38	0.698421	0.98246	no	Pard6b	partitioning defective 6 homolog beta, transcript variant X1
ncbi_110520593	11.6247	24.232	1.05972	5.11505e-13	yes	32.4	31.16	-0.0562986	0.98246	no	TFPI	tissue factor pathway inhibitor, transcript variant X1
ncbi_110520103	0.411667	0.943667	1.1968	0.00439983	yes	0.463333	0.873333	0.914482	0.98246	no	dcaf17	ddb1 and cul4 associated factor 17
ncbi_110521599	0.227333	0.927	2.02776	0.000163979	yes	0.99	1.75333	0.8246	0.98246	no	--	zinc finger protein 774, transcript variant X1
ncbi_110485820	0.704	1.72367	1.29183	0.000542934	yes	3.00333	4.43	0.560742	0.98246	no	SEPTIN9	septin-9, transcript variant X1
ncbi_110523173	3.197	6.91067	1.11211	2.80375e-15	yes	10.3733	13.87	0.419088	0.98246	no	slc38a9	solute carrier family 38 member 9
ncbi_110522414	0.710667	1.58167	1.1542	0.00800117	yes	1.34667	2.35	0.803268	0.98246	no	fam110c	family with sequence similarity 110 member C
ncbi_110504411	0.232667	0.603	1.37389	0.00404601	yes	0.5	0.843333	0.754175	0.98246	no	Rnf20	E3 ubiquitin-protein ligase BRE1A, transcript variant X1
ncbi_110522394	0.307	0.725333	1.24041	0.00213241	yes	0.45	0.85	0.917538	0.98246	no	zbtb2b	zinc finger and BTB domain containing 2b
ncbi_110503125	0.521333	1.397	1.42205	1.48847e-05	yes	0.426667	0.71	0.73471	0.98246	no	Polr3e	DNA-directed RNA polymerase III subunit RPC5
ncbi_110499149	0.877333	1.93667	1.14238	7.04519e-07	yes	2.02	3.41667	0.758234	0.98246	no	KCTD2	BTB/POZ domain-containing protein KCTD5
ncbi_118936659	2298.45	6490.85	1.49775	0	yes	3451.6	4359.16	0.336784	0.98246	no	HP	haptoglobin-like
ncbi_110509594	1.17033	2.65367	1.18107	1.49002e-05	yes	2.11	3.22	0.609818	0.98246	no	rexo4	RNA exonuclease 4
ncbi_110487937	7.58067	20.596	1.44197	5.5354e-37	yes	8.59	12.0467	0.487904	0.98246	no	PTP4A2	protein tyrosine phosphatase type IVA 2, transcript variant X1
ncbi_110500209	0.367667	1.09233	1.57094	0.000361738	yes	0.79	1.39	0.81516	0.98246	no	PRKAR2B	cAMP-dependent protein kinase type II-beta regulatory subunit
ncbi_118948154	0.648333	1.40067	1.11131	6.46488e-05	yes	1.60667	1.78333	0.150506	0.98246	no	--	zinc finger protein 501-like, transcript variant X1
ncbi_118936511	0.402667	0.881	1.12956	0.0128896	yes	0.966667	1.91667	0.987509	0.98246	no	--	charged multivesicular body protein 6-like, transcript variant X1
ncbi_110537639	4.26433	8.845	1.05254	4.97936e-05	yes	14.03	19.42	0.469028	0.98246	no	H2AC21	histone H2A-like
ncbi_110500272	2.75733	5.71467	1.0514	4.14068e-06	yes	6.99333	9.63667	0.462554	0.98246	no	GOLT1B	vesicle transport protein GOT1B, transcript variant X1
ncbi_110496664	0.023	0.193667	3.07387	0.0341987	yes	0.303333	0.556667	0.87591	0.98246	no	GSONMT00017137001	otolith matrix protein OMM-64-like, transcript variant X6
ncbi_110486564	1.98367	4.41567	1.15446	2.64786e-05	yes	8.80333	13.72	0.640159	0.98246	no	mcrip1	mapk-regulated corepressor-interacting protein 1, transcript variant X2
ncbi_110499038	1.09867	2.60667	1.24645	1.4803e-08	yes	5.59333	7.54	0.430856	0.98246	no	mapk8	mitogen-activated protein kinase 8, transcript variant X3
ncbi_110490047	0.223	1.53467	2.78281	3.93977e-21	yes	0.43	0.713333	0.73024	0.98246	no	DGKD	diacylglycerol kinase delta, transcript variant X1
ncbi_118949617	0.669333	1.50967	1.17343	1.20932e-05	yes	1.38	2.58333	0.904566	0.98246	no	alkbh5	RNA demethylase ALKBH5-like
ncbi_110500056	3.04867	6.344	1.05721	1.22112e-08	yes	2.67	4.76333	0.835132	0.98246	no	washc3	WASH complex subunit 3
ncbi_110531726	1.443	3.95367	1.45412	8.6595e-19	yes	0.463333	0.883333	0.930907	0.98246	no	bcl6b	BCL6B transcription repressor, transcript variant X1
ncbi_110511601	0.0446667	0.270333	2.59747	0.00374256	yes	0.36	0.203333	-0.82415	0.98246	no	PRDM1	PR domain zinc finger protein 1-like, transcript variant X1
ncbi_110488888	1.38367	3.18467	1.20265	6.37331e-06	yes	1.59667	2.62	0.714504	0.98246	no	SPRY1	protein sprouty homolog 1
ncbi_110504352	0.001	0.319333	8.31892	6.00774e-07	yes	0.146667	0.28	0.932886	0.98246	no	NEXMIF	neurite extension and migration factor-like
ncbi_110505999	0.489667	1.00567	1.03828	7.42038e-07	yes	1.15333	1.06667	-0.1127	0.98246	no	zfyve26	zinc finger, FYVE domain containing 26, transcript variant X1
ncbi_110526577	0.841333	2.867	1.76879	3.67181e-14	yes	1.12667	1.62	0.523933	0.98246	no	LRRC49	leucine-rich repeat-containing protein 49, transcript variant X1
ncbi_110490602	0.117	0.429	1.87447	0.00110539	yes	0.423333	0.65	0.618646	0.98246	no	Zbtb11	zinc finger and BTB domain-containing protein 11, transcript variant X1
ncbi_110536467	1.366	3.25	1.25048	3.90488e-07	yes	2.32667	3.61667	0.636396	0.98246	no	KCMF1	E3 ubiquitin-protein ligase KCMF1, transcript variant X1
ncbi_110533699	0.828667	2.47333	1.57759	0.000152002	yes	1.36667	2.15667	0.658142	0.98246	no	serpinf1	serpin peptidase inhibitor, clade F (alpha-2 antiplasmin, pigment epithelium derived factor), member 1, transcript variant X1
ncbi_110500626	1.00167	2.25	1.16752	0.000151104	yes	2.21667	1.96667	-0.172639	0.98246	no	Plaa	phospholipase A-2-activating protein
ncbi_110524089	3.323	6.793	1.03156	1.75438e-10	yes	7.81667	11.33	0.535522	0.98246	no	--	protein FAM174C
ncbi_110531865	0.443667	0.899	1.01884	0.00417205	yes	0.253333	0.143333	-0.821663	0.98246	no	RCE1	CAAX prenyl protease 2
ncbi_110533629	1.433	3.13767	1.13065	0.0278379	yes	5.13333	8.13667	0.664542	0.98246	no	emc6	ER membrane protein complex subunit 6
ncbi_110489583	0.518	1.15233	1.15353	0.0269775	yes	0.796667	1.31333	0.721185	0.98246	no	Nup58	nucleoporin p58/p45, transcript variant X1
ncbi_118936282	3.979	8.46567	1.08922	2.05127e-10	yes	0.946667	1.46333	0.62833	0.98246	no	asnsd1	asparagine synthetase domain containing 1
ncbi_110523129	0.118	0.490333	2.05498	0.00226453	yes	0.446667	0.72	0.688798	0.98246	no	--	uncharacterized LOC110523129, transcript variant X1
ncbi_110514123	0.556	1.51	1.44139	0.016615	yes	1.63333	1.05	-0.63743	0.98246	no	rpusd1	RNA pseudouridylate synthase domain-containing protein 1, transcript variant X1
ncbi_118947111	0.0693333	0.504667	2.86371	0.0194517	yes	0.58	0.37	-0.648528	0.98246	no	Ccdc97	coiled-coil domain-containing protein 97-like, transcript variant X1
ncbi_110503250	0.439667	1.261	1.52009	0.00153362	yes	0.986667	1.66333	0.753443	0.98246	no	wdr53	WD repeat domain 53
ncbi_110487336	0.666667	1.52367	1.19251	0.0115138	yes	0.843333	1.59333	0.917873	0.98246	no	--	zinc finger protein 696
ncbi_110526664	1.73467	3.586	1.04772	0.000947854	yes	1.95	2.76	0.501194	0.98246	no	vps33b	vacuolar protein sorting-associated protein 33B, transcript variant X1
ncbi_110535955	0.974667	2.52933	1.37578	0.000576178	yes	1.03667	1.88	0.858781	0.98246	no	glt1d1	glycosyltransferase 1 domain containing 1, transcript variant X1
ncbi_110525284	1.68867	3.754	1.15254	0.00152054	yes	0.77	1.37667	0.838249	0.98246	no	smn1	survival of motor neuron 1, telomeric, transcript variant X2
ncbi_100499595	0.614667	1.53233	1.31785	0.000592977	yes	0.293333	0.586667	1	0.98246	no	SOCS7	suppressor of cytokine signaling 7
ncbi_110487445	0.406333	0.999333	1.2983	0.00181071	yes	0.696667	1.14667	0.718906	0.98246	no	tle3b	transducin-like enhancer protein 3-B, transcript variant X1
ncbi_110509634	0.717333	1.82533	1.34744	1.84436e-05	yes	2.71667	3.86333	0.508009	0.98246	no	xrcc4	X-ray repair complementing defective repair in Chinese hamster cells 4
ncbi_110490393	57.863	127.542	1.14026	6.14264e-50	yes	35.4733	34.7967	-0.0277858	0.98246	no	--	hemagglutinin/amebocyte aggregation factor-like
ncbi_110525649	1.971	4.206	1.09352	5.62482e-09	yes	1.38667	1.82333	0.394957	0.98246	no	kansl3	KAT8 regulatory NSL complex subunit 3, transcript variant X1
ncbi_110532189	0.917	2.69067	1.55297	1.36089e-07	yes	2.50333	3.69667	0.562375	0.98246	no	Gmeb2	glucocorticoid modulatory element-binding protein 2, transcript variant X1
ncbi_110531919	0.434333	1.18633	1.44963	0.00641527	yes	0.72	1.38	0.938599	0.98246	no	ING2	inhibitor of growth protein 2
ncbi_110516274	0.968	2.51933	1.37996	1.10155e-08	yes	0.586667	0.986667	0.750022	0.98246	no	--	gastrula zinc finger protein XlCGF26.1, transcript variant X1
ncbi_110499986	0.269667	0.769667	1.51306	0.00334575	yes	0.24	0.46	0.938599	0.98246	no	kdm7a	lysine-specific demethylase 7B
ncbi_110528548	0.929	2.776	1.57926	3.11404e-13	yes	2.91667	2.60333	-0.16396	0.98246	no	gcnt7	glucosaminyl (N-acetyl) transferase family member 7
ncbi_110486178	0.38	0.785333	1.04731	0.000366541	yes	2.59333	3.61667	0.479853	0.98246	no	igf2bp1	insulin-like growth factor 2 mRNA-binding protein 1, transcript variant X1
ncbi_110529711	2.61667	6.74567	1.36623	2.5001e-07	yes	2.95333	4.77667	0.69366	0.98246	no	UBE2D4	ubiquitin-conjugating enzyme E2 D4
ncbi_110489995	0.586	1.20467	1.03966	0.00387415	yes	0.976667	1.43	0.550077	0.98246	no	dync2i1	dynein 2 intermediate chain 1, transcript variant X1
ncbi_110496283	0.704667	1.65733	1.23385	3.4725e-07	yes	1.69333	2.28667	0.43338	0.98246	no	pi4kb	phosphatidylinositol 4-kinase beta
ncbi_110503263	0.07	0.248667	1.82879	0.00293184	yes	0.186667	0.303333	0.70044	0.98246	no	urb1	URB1 ribosome biogenesis homolog, transcript variant X1
ncbi_110525267	0.874333	1.77433	1.02102	0.000553889	yes	0.846667	1.25667	0.569736	0.98246	no	ATXN2	ataxin-2, transcript variant X1
ncbi_110490006	0.393	0.962	1.29151	0.0422489	yes	2.57333	2.06667	-0.316333	0.98246	no	cidea	cell death inducing DFFA like effector a
ncbi_110533257	0.001	0.512667	9.00188	1.98376e-05	yes	0.376667	0.666667	0.823677	0.98246	no	Gimap8	GTPase IMAP family member 8, transcript variant X1
ncbi_110532863	32.0467	67.183	1.06792	1.24202e-47	yes	12.9533	16.8867	0.382561	0.98246	no	sephs3	selenide, water dikinase 3
ncbi_110534335	0.194333	0.74	1.92899	1.61799e-05	yes	0.806667	1.19	0.560917	0.98246	no	Fbxo41	F-box only protein 41, transcript variant X1
ncbi_110530478	0.472333	1.09733	1.21612	0.00760867	yes	0.973333	1.71667	0.818604	0.98246	no	CDK5	cyclin-dependent-like kinase 5
ncbi_110534344	1.01233	2.25067	1.15267	0.000510886	yes	0.7	1.26667	0.85561	0.98246	no	--	SLAM family member 5, transcript variant X1
ncbi_110487244	1.93667	4.034	1.05864	2.08537e-13	yes	2.50333	4.07333	0.702359	0.98246	no	slc25a28	mitoferrin-2-like, transcript variant X1
ncbi_110535912	1.047	2.459	1.23181	1.15858e-05	yes	3.67	5.21333	0.506426	0.98246	no	rab35b	RAB35, member RAS oncogene family b, transcript variant X2
ncbi_110533244	0.832333	2.60533	1.64623	0.000981498	yes	1.83333	2.84667	0.634804	0.98246	no	uprt	uracil phosphoribosyltransferase homolog
ncbi_110519246	0.693667	1.441	1.05476	0.0497381	yes	2.39667	3.73667	0.640723	0.98246	no	Ado	2-aminoethanethiol dioxygenase
ncbi_110535325	2.66867	5.51867	1.0482	1.29801e-05	yes	5.91667	7.82667	0.403613	0.98246	no	RRS1	ribosome biogenesis regulatory protein homolog
ncbi_110497993	0.499333	1.39167	1.47874	2.41623e-08	yes	1.09333	1.61667	0.564289	0.98246	no	Sync	syncoilin, transcript variant X1
ncbi_110538306	2.25433	5.52733	1.29388	4.49568e-12	yes	4.28667	3.7	-0.212331	0.98246	no	BTG3	maternal B9.15 protein
ncbi_110532367	1.20967	2.746	1.18272	2.09456e-07	yes	2.01	1.23667	-0.700739	0.98246	no	szrd1	SUZ domain-containing protein 1, transcript variant X1
ncbi_110515921	0.704	2.56567	1.86569	2.28542e-08	yes	1.74	3.11333	0.839373	0.98246	no	GTF2E2	general transcription factor IIE subunit 2-like, transcript variant X1
ncbi_110518595	0.935333	1.915	1.03379	2.34885e-05	yes	2.86	2.68333	-0.0919889	0.98246	no	spag1b	sperm associated antigen 1b, transcript variant X1
ncbi_110537264	0.584333	1.32433	1.1804	0.0263316	yes	1.23	2.30333	0.905065	0.98246	no	--	CD209 antigen-like protein E, transcript variant X1
ncbi_110493344	0.639333	1.81667	1.50665	0.00011558	yes	0.703333	1.11667	0.666918	0.98246	no	--	zinc finger protein 2, transcript variant X4
ncbi_110516620	0.281	1.08167	1.94461	2.53724e-08	yes	0.766667	1.30333	0.765535	0.98246	no	Fhod3	FH1/FH2 domain-containing protein 1
ncbi_110501237	1.14	3.469	1.60549	1.14187e-06	yes	1.47667	2.23667	0.599006	0.98246	no	fbxl3a	F-box and leucine-rich repeat protein 3a
ncbi_110505536	0.200667	0.568	1.50109	0.00324483	yes	0.2	0.363333	0.861294	0.98246	no	angel1	angel homolog 1 (Drosophila)
ncbi_118936831	5.59533	21.244	1.92476	3.7763e-31	yes	29.9267	29.4833	-0.021532	0.98246	no	Smim14	small integral membrane protein 14-like, transcript variant X1
ncbi_110535288	3.074	6.96733	1.18049	1.68596e-13	yes	0.823333	0.583333	-0.497156	0.98246	no	Prkag2	5'-AMP-activated protein kinase subunit gamma-2, transcript variant X1
ncbi_110533238	1.805	4.007	1.15052	9.25789e-09	yes	9.50667	8.88333	-0.0978384	0.98246	no	sybl1	synaptobrevin-like 1, transcript variant X1
ncbi_110532085	0.702667	1.79033	1.34932	0.000433924	yes	1.57667	2.28	0.532156	0.98246	no	impdh2	IMP (inosine 5'-monophosphate) dehydrogenase 2, transcript variant X1
ncbi_110532787	0.144667	0.472	1.70605	7.3563e-05	yes	0.246667	0.436667	0.82397	0.98246	no	TBC1D22B	TBC1 domain family member 22B, transcript variant X1
ncbi_110498449	0.54	1.94433	1.84824	0.0013924	yes	0.986667	0.573333	-0.783189	0.98246	no	--	interleukin-15
ncbi_110500624	3.26667	7.58433	1.2152	7.32222e-11	yes	4.99333	6.51	0.382654	0.98246	no	ACER2	alkaline ceramidase 2, transcript variant X1
ncbi_110498022	0.400333	1.06467	1.41113	4.42061e-06	yes	2.98333	4.38333	0.555103	0.98246	no	tspan9	tetraspanin-9, transcript variant X1
ncbi_110533566	1.874	3.782	1.01303	9.49545e-11	yes	3.61333	4.75667	0.396621	0.98246	no	Rabep1	rab GTPase-binding effector protein 1, transcript variant X1
ncbi_110498861	0.756	1.98767	1.39462	3.4095e-06	yes	0.616667	1.05	0.767827	0.98246	no	Polr3e	DNA-directed RNA polymerase III subunit RPC5, transcript variant X1
ncbi_110515829	0.862333	2.03233	1.23682	0.0422073	yes	10.31	6.19	-0.736033	0.98246	no	nubp1	cytosolic Fe-S cluster assembly factor nubp1, transcript variant X1
ncbi_110490968	0.41	0.89	1.11818	0.0257973	yes	1.19	0.823333	-0.531413	0.98246	no	lhfpl6	LHFPL tetraspan subfamily member 6 protein, transcript variant X1
ncbi_110531266	3.625	8.273	1.19043	7.05335e-29	yes	9.07667	11.6833	0.364217	0.98246	no	TM9SF4	transmembrane 9 superfamily member 4, transcript variant X1
ncbi_110496289	2.466	6.162	1.32123	1.1502e-10	yes	1.46	2.50333	0.777882	0.98246	no	Jtb	protein JTB, transcript variant X1
ncbi_110503613	0.579333	3.33367	2.52464	4.28366e-23	yes	0.836667	0.503333	-0.733139	0.98246	no	--	uncharacterized LOC110503613, transcript variant X2
ncbi_100301708	0.488333	2.105	2.10788	1.16343e-05	yes	1.26	2.24	0.830075	0.98246	no	ga45b	Growth arrest and DNA-damage-inducible protein GADD45 beta
ncbi_110497834	2.69867	5.89467	1.12716	2.7047e-07	yes	2.71667	3.89333	0.519168	0.98246	no	snapc1b	small nuclear RNA activating complex, polypeptide 1b
ncbi_110512403	0.261	0.564	1.11165	0.0269775	yes	2.04333	1.56333	-0.386299	0.98246	no	Gas6	growth arrest-specific protein 6, transcript variant X1
ncbi_110489613	0.314667	83.8233	8.05738	7.48223e-83	yes	69.81	67.0133	-0.0589855	0.98246	no	--	lipocalin
ncbi_118941022	0.681	1.808	1.40867	0.00280821	yes	0.413333	0.66	0.67516	0.98246	no	--	gastrula zinc finger protein XlCGF26.1-like, transcript variant X1
ncbi_118936314	1.06233	2.51767	1.24485	0.000936	yes	1.54667	2.28667	0.564084	0.98246	no	aep1	aerolysin-like protein, transcript variant X2
ncbi_110496668	1.714	3.835	1.16186	0.000182199	yes	3.11	4.24667	0.449416	0.98246	no	hgh1	protein HGH1 homolog, transcript variant X1
ncbi_110538568	0.458667	0.950333	1.05099	0.0151193	yes	0.253333	0.17	-0.575502	0.98246	no	FOXK2	forkhead box protein K2, transcript variant X1
ncbi_110495912	0.281333	0.581333	1.04709	0.0140757	yes	0.18	0.303333	0.752907	0.98246	no	mfsd6a	major facilitator superfamily domain-containing protein 6-A, transcript variant X1
ncbi_110487959	5.43533	14.0413	1.36924	2.82878e-15	yes	15.3033	19.67	0.362151	0.98246	no	ergic1	endoplasmic reticulum-Golgi intermediate compartment protein 1
ncbi_110502664	0.407667	1.14633	1.49156	0.00233072	yes	1.19667	1.98667	0.731328	0.98246	no	--	arginine vasopressin-induced protein 1, transcript variant X1
ncbi_110496235	1.244	2.707	1.12171	0.00016879	yes	2.47667	3.34	0.431448	0.98246	no	rnf2-a	E3 ubiquitin-protein ligase RING2-A, transcript variant X1
ncbi_110509134	18.5623	38.7443	1.06161	5.89646e-18	yes	18.1867	25.9533	0.513039	0.98246	no	GABARAPL1	gamma-aminobutyric acid receptor-associated protein-like 1
ncbi_110520189	0.445667	1.243	1.47979	9.99598e-05	yes	0.3	0.5	0.736966	0.98246	no	EPC2	enhancer of polycomb homolog 2, transcript variant X1
ncbi_110528928	0.423667	0.893333	1.07627	0.00744746	yes	2.37	3.34333	0.4964	0.98246	no	--	zinc finger protein 664-like, transcript variant X1
ncbi_110526873	2.757	6.96967	1.33799	1.6661e-10	yes	19.3733	24.2833	0.325894	0.98246	no	CD82	CD82 antigen-like
ncbi_110521739	0.378667	0.841	1.15118	0.0132983	yes	0.32	0.55	0.78136	0.98246	no	lrrc41	leucine rich repeat containing 41, transcript variant X1
ncbi_110525876	1.60467	3.39567	1.08142	8.67851e-06	yes	8.81333	11.1133	0.334532	0.98246	no	TIA1	nucleolysin TIA-1
ncbi_110501307	0.525333	1.289	1.29495	0.0221189	yes	0.603333	1.08	0.840004	0.98246	no	mitd1	MIT, microtubule interacting and transport, domain containing 1, transcript variant X1
ncbi_118940514	0.987333	2.04733	1.05214	0.0430689	yes	5.77	7.66	0.408773	0.98246	no	--	protein shisa-4-like
ncbi_110519959	0.611667	1.44067	1.23592	7.62544e-06	yes	1.24333	1.73667	0.482108	0.98246	no	zc3h18	zinc finger CCCH-type containing 18, transcript variant X3
ncbi_110525636	0.862	2.608	1.59718	1.59275e-08	yes	0.283333	0.48	0.760534	0.98246	no	ENTPD4	ectonucleoside triphosphate diphosphohydrolase 4, transcript variant X1
ncbi_110528110	0.0646667	0.984	3.92756	2.98205e-13	yes	0.496667	0.88	0.825226	0.98246	no	gpr84	G protein-coupled receptor 84
ncbi_110509679	0.404333	1.07267	1.40758	0.00631731	yes	0.843333	1.29	0.613196	0.98246	no	TRIM27	nuclear factor 7, ovary
ncbi_110500879	0.197	1.06833	2.43909	0.0237958	yes	0.686667	1.32	0.942856	0.98246	no	ATPK2	serine/threonine-protein kinase/endoribonuclease ire-1-like
ncbi_110503257	0.28	1.094	1.96611	0.000211945	yes	0.65	1.04	0.678072	0.98246	no	ATG16L1	protein Atg16l2, transcript variant X1
ncbi_110534641	0.298	0.681	1.19234	0.0180036	yes	0.956667	1.30667	0.449803	0.98246	no	--	B-cell CLL/lymphoma 6 member B protein-like
ncbi_110504027	0.118333	0.292	1.30311	0.0241397	yes	0.12	0.0766667	-0.646363	0.98246	no	GRAMD1B	protein Aster-B, transcript variant X1
ncbi_110494359	0.571333	1.771	1.63216	0.0047148	yes	1.21	2.03667	0.751203	0.98246	no	med20	mediator complex subunit 20
ncbi_110525679	0.159333	0.744667	2.22455	7.24469e-06	yes	0.906667	1.59667	0.816419	0.98246	no	PITPNB	phosphatidylinositol transfer protein beta isoform, transcript variant X1
ncbi_110520638	0.369667	0.890333	1.26812	0.011775	yes	0.346667	0.59	0.767166	0.98246	no	--	interferon lambda receptor 1-like, transcript variant X1
ncbi_110536804	0.254	0.603333	1.24813	0.0218756	yes	3.22333	2.85333	-0.175905	0.98246	no	pla2g3	phospholipase A2 group III
ncbi_110499965	0.243667	0.663	1.4441	0.0037397	yes	0.156667	0.31	0.98457	0.98246	no	Arntl	aryl hydrocarbon receptor nuclear translocator-like protein 1, transcript variant X1
ncbi_110538545	0.670333	1.79633	1.4221	4.12249e-06	yes	1.45	2.29667	0.663489	0.98246	no	ubald2	UBA-like domain-containing protein 2
ncbi_110510036	0.061	0.253333	2.05416	0.00647762	yes	0.313333	0.536667	0.776328	0.98246	no	st14b	ST14 transmembrane serine protease matriptase b
ncbi_110514692	0.151	0.518667	1.78026	0.00264894	yes	0.183333	0.323333	0.818553	0.98246	no	CHSY1	chondroitin sulfate synthase 1
ncbi_110527731	0.260333	0.753333	1.53293	0.0401797	yes	0.776667	1.24	0.674973	0.98246	no	pacsin1b	protein kinase C and casein kinase substrate in neurons protein 1, transcript variant X5
ncbi_110509990	0.429	1.12733	1.39386	0.00758524	yes	0.94	1.33667	0.507907	0.98246	no	znhit2	zinc finger, HIT-type containing 2
ncbi_110526641	9.00167	18.02	1.00133	7.44655e-15	yes	12.88	16.3733	0.346215	0.98246	no	TSPAN3	tetraspanin-3
ncbi_110489699	1.436	2.93867	1.03311	2.80653e-05	yes	1.41333	2.17333	0.620808	0.98246	no	Irf8	interferon regulatory factor 4, transcript variant X1
ncbi_110497063	0.0596667	0.295333	2.30735	0.0197174	yes	0.33	0.64	0.955606	0.98246	no	Gpr180	integral membrane protein GPR180-like, transcript variant X1
ncbi_110493472	0.591667	1.355	1.19544	0.000167815	yes	1.49333	1.97333	0.402098	0.98246	no	PDCD11	protein RRP5 homolog
ncbi_110526562	0.386667	0.794	1.03805	0.00237979	yes	0.493333	0.353333	-0.481533	0.98246	no	dennd5a	DENN/MADD domain containing 5A, transcript variant X1
ncbi_110495645	0.250333	1.163	2.21593	0.00369967	yes	0.826667	0.486667	-0.764372	0.98246	no	--	zinc finger protein 583-like
ncbi_110535401	0.590333	1.557	1.39917	0.000424191	yes	0.423333	0.34	-0.316259	0.98246	no	PHC3	polyhomeotic-like protein 2
ncbi_110510042	1.16867	2.396	1.03576	0.00184249	yes	0.68	1.01667	0.58024	0.98246	no	--	gastrula zinc finger protein XlCGF57.1, transcript variant X1
ncbi_110492520	0.547333	1.46733	1.42271	8.09235e-05	yes	0.126667	0.0666667	-0.925999	0.98246	no	spata2	spermatogenesis-associated protein 2, transcript variant X1
ncbi_110535511	0.0886667	0.338333	1.93198	0.00619091	yes	0.436667	0.643333	0.559034	0.98246	no	PDE1C	calcium/calmodulin-dependent 3',5'-cyclic nucleotide phosphodiesterase 1C, transcript variant X2
ncbi_110524370	0.184667	0.458667	1.31252	0.0214038	yes	0.866667	0.703333	-0.301269	0.98246	no	rfx2	regulatory factor X, 2 (influences HLA class II expression), transcript variant X1
ncbi_110535129	0.0783333	0.228	1.54134	0.000487785	yes	0.246667	0.34	0.462972	0.98246	no	fras1	Fraser extracellular matrix complex subunit 1, transcript variant X1
ncbi_110530022	0.675667	1.53667	1.18542	0.0307454	yes	2.79	2.23	-0.323221	0.98246	no	leprot	leptin receptor gene-related protein, transcript variant X1
ncbi_110536292	1.01867	6.853	2.75005	5.21447e-16	yes	2.99667	4.08	0.445211	0.98246	no	HSD17B3	testosterone 17-beta-dehydrogenase 3
ncbi_110519336	3.172	7.89933	1.31634	9.2692e-19	yes	3.20333	4.36333	0.445857	0.98246	no	PREB	prolactin regulatory element-binding protein, transcript variant X1
ncbi_110499333	0.352667	1.021	1.53361	0.000268729	yes	1.36333	2.14667	0.65496	0.98246	no	kcnk1b	potassium channel, subfamily K, member 1b
ncbi_110504859	0.215	0.440667	1.03535	0.0396862	yes	0.616667	0.89	0.529314	0.98246	no	PCDHAC2	protocadherin alpha-C2, transcript variant X1
ncbi_110536597	0.336667	0.686333	1.02759	0.0316433	yes	0.44	0.373333	-0.237039	0.98246	no	F13A1	coagulation factor XIII A chain
ncbi_110487113	6.538	15.4713	1.24268	1.58926e-12	yes	3.90333	3.25	-0.264267	0.98246	no	zgc:86896	actin-related protein 2/3 complex subunit 1A-A, transcript variant X1
ncbi_110531916	0.029	0.493	4.08746	3.44163e-05	yes	0.336667	0.66	0.971145	0.98246	no	--	zinc finger protein 664
ncbi_118944455	0.647333	1.96567	1.60244	0.000123491	yes	0.96	1.52	0.662965	0.98246	no	lysmd2	lysM and putative peptidoglycan-binding domain-containing protein 2-like
ncbi_118948174	0.044	0.293	2.73533	0.0237923	yes	0.433333	0.343333	-0.335867	0.98246	no	--	zinc finger protein OZF-like, transcript variant X1
ncbi_110519916	41.98	91.0727	1.11732	1.02299e-61	yes	44.17	44.1567	-0.000435563	0.98246	no	--	annexin A11, transcript variant X1
ncbi_110536944	0.0773333	0.232	1.58496	0.0257905	yes	0.34	0.486667	0.517399	0.98246	no	ctif	CBP80/20-dependent translation initiation factor
ncbi_110531704	0.205333	0.471667	1.1998	0.00648536	yes	0.653333	0.84	0.36257	0.98246	no	CHD3	chromodomain-helicase-DNA-binding protein 3, transcript variant X1
ncbi_110529381	0.0876667	26.288	8.22816	1.04323e-297	yes	28.0233	46.8	0.73988	0.98246	no	APOB	apolipoprotein B-100-like
ncbi_110528580	2.14667	5.27633	1.29744	6.32103e-20	yes	10.62	11.0167	0.052904	0.98246	no	Gls	glutaminase liver isoform, mitochondrial, transcript variant X1
ncbi_110494926	0.252333	0.959667	1.9272	0.000512871	yes	0.88	1.2	0.447459	0.98246	no	CFDP1	craniofacial development protein 1, transcript variant X1
ncbi_110501946	0.195333	0.740667	1.92289	0.00020953	yes	0.82	0.666667	-0.298658	0.98246	no	ints6	integrator complex subunit 6
ncbi_110530552	0.6	1.267	1.07838	0.0228597	yes	0.543333	0.796667	0.552139	0.98246	no	--	zinc finger protein 135
ncbi_110522090	0.270333	0.552333	1.0308	0.0425961	yes	0.46	0.663333	0.5281	0.98246	no	Filip1	filamin-A-interacting protein 1, transcript variant X1
ncbi_110511130	0.324	0.788	1.2822	6.51507e-05	yes	0.173333	0.31	0.838719	0.98246	no	ZCCHC14	zinc finger CCHC domain-containing protein 14, transcript variant X1
ncbi_110492415	0.164667	0.502	1.60814	0.0230398	yes	0.27	0.446667	0.726239	0.98246	no	HDHD5	haloacid dehalogenase-like hydrolase domain-containing 5
ncbi_110531762	0.886	2.53467	1.51642	0.000174585	yes	1.95	2.64	0.437064	0.98246	no	--	zinc finger protein 135
ncbi_110529286	0.528	1.06567	1.01315	0.00897059	yes	0.716667	0.58	-0.305249	0.98246	no	znf395b	zinc finger protein 395b, transcript variant X1
ncbi_110495657	14.4023	35.6207	1.30641	4.08917e-76	yes	34.7867	41.1733	0.243176	0.98246	no	atp1a1	sodium/potassium-transporting ATPase subunit alpha-1
ncbi_110538271	0.526333	1.174	1.15738	0.00885837	yes	0.646667	0.403333	-0.68105	0.98246	no	Kctd5	BTB/POZ domain-containing protein KCTD5-like
ncbi_110528023	15.556	36.4657	1.22907	4.42445e-59	yes	29.6633	38.2	0.364892	0.98246	no	Errfi1	ERBB receptor feedback inhibitor 1
ncbi_110510271	0.028	0.153	2.45003	0.000987386	yes	0.183333	0.276667	0.59368	0.98246	no	frem2a	FRAS1 related extracellular matrix 2a
ncbi_110487442	0.819333	1.684	1.03937	0.0425768	yes	1.44	2.17667	0.596052	0.98246	no	TRUB1	probable tRNA pseudouridine synthase 1
ncbi_110530178	0.072	0.638	3.14749	0.000114789	yes	0.32	0.243333	-0.395138	0.98246	no	palmd	uncharacterized LOC110530178
ncbi_110523687	2.77567	5.951	1.1003	1.12383e-07	yes	2.63333	3.29667	0.324118	0.98246	no	BTBD10	BTB/POZ domain-containing protein 10, transcript variant X1
ncbi_110502687	1.13033	2.28867	1.01776	4.86308e-22	yes	1.71667	1.82333	0.0869684	0.98246	no	dst	dystonin
ncbi_110507008	0.198667	0.573333	1.52902	0.00016879	yes	0.803333	0.59	-0.445284	0.98246	no	Ttn	titin
ncbi_110493997	7.95467	18.5493	1.22149	2.02274e-49	yes	7.81	7.85667	0.0085948	0.98246	no	Ell2	RNA polymerase II elongation factor ELL2, transcript variant X1
ncbi_110526312	0.895667	3.04533	1.76557	1.30378e-10	yes	0.62	0.373333	-0.731804	0.98246	no	taar13c	trace amine-associated receptor 13c-like, transcript variant X1
ncbi_110501574	0.331333	0.717333	1.11436	0.022281	yes	0.283333	0.456667	0.688641	0.98246	no	vil1	villin 1, transcript variant X2
ncbi_110529658	0.0513333	0.387667	2.91685	0.0084506	yes	1.83667	2.59333	0.497718	0.98246	no	EPHX1	epoxide hydrolase 1
ncbi_110502641	0.189333	0.394667	1.05971	0.00389552	yes	0.126667	0.106667	-0.247928	0.98246	no	Tet3	methylcytosine dioxygenase TET1, transcript variant X1
ncbi_110522636	0.178333	0.579	1.69899	0.0124463	yes	0.56	0.96	0.777608	0.98246	no	TGFB3	transforming growth factor beta-3 proprotein
ncbi_110489035	1.105	2.33667	1.08041	2.03562e-07	yes	0.54	0.49	-0.140178	0.98246	no	THRAP3	thyroid hormone receptor-associated protein 3, transcript variant X1
ncbi_110490812	2.457	4.97067	1.01654	7.13296e-15	yes	2.63667	1.76667	-0.577685	0.98246	no	Plxnb2	plexin-B2
ncbi_110490190	2.41233	5.627	1.22194	7.75732e-07	yes	1.85667	2.60333	0.487645	0.98246	no	SLC25A3	phosphate carrier protein, mitochondrial, transcript variant X1
ncbi_110508913	0.274667	0.613667	1.15977	0.0278897	yes	0.366667	0.6	0.710493	0.98246	no	med26	mediator of RNA polymerase II transcription subunit 26, transcript variant X1
ncbi_110501874	0.0696667	0.796	3.51423	4.98907e-06	yes	0.403333	0.766667	0.926627	0.98246	no	RND3	rho-related GTP-binding protein RhoE
ncbi_110505681	0.443	1.45133	1.712	7.83557e-06	yes	0.79	1.08	0.451107	0.98246	no	utp25	UTP25 small subunit processor component
ncbi_110512095	0.0853333	0.326667	1.93664	0.0427073	yes	0.323333	0.226667	-0.51245	0.98246	no	fbxl18	F-box and leucine-rich repeat protein 18
ncbi_110503084	0.0663333	0.454667	2.777	0.000206617	yes	0.05	0.1	1	0.98246	no	TTC7A	tetratricopeptide repeat protein 7A, transcript variant X1
ncbi_110510257	0.241	0.694	1.5259	0.00614483	yes	0.426667	0.646667	0.599913	0.98246	no	smad9	SMAD family member 9, transcript variant X1
ncbi_110492015	3.15	6.90967	1.13326	8.34715e-13	yes	7.96	10.3033	0.372271	0.98246	no	tspan31	tetraspanin 31
ncbi_110507740	2.25833	4.84633	1.10164	4.02634e-07	yes	2.55	3.26333	0.355849	0.98246	no	rrp8	ribosomal RNA processing 8
ncbi_110537078	0.758	1.85267	1.28933	0.00460623	yes	0.88	0.656667	-0.422342	0.98246	no	kmt5aa	N-lysine methyltransferase KMT5A-A, transcript variant X1
ncbi_118938110	0.011	0.178333	4.019	0.031112	yes	0.25	0.15	-0.736966	0.98246	no	--	zinc finger protein 883-like
ncbi_110536959	1.61567	4.285	1.40717	2.05193e-06	yes	0.763333	1.17667	0.624321	0.98246	no	tmem38b	trimeric intracellular cation channel type B, transcript variant X1
ncbi_110504858	0.14	0.356333	1.3478	0.0019724	yes	0.16	0.253333	0.662965	0.98246	no	PCDHGC5	protocadherin Fat 4
ncbi_110521437	0.238667	0.615667	1.36715	0.00636925	yes	0.343333	0.516667	0.589624	0.98246	no	ZBTB7A	zinc finger and BTB domain-containing protein 7A, transcript variant X2
ncbi_118938125	0.0756667	0.430667	2.50884	0.00700295	yes	0.506667	0.766667	0.597563	0.98246	no	--	zinc finger protein 391-like
ncbi_100135788	0.971667	2.60867	1.42478	1.41146e-05	yes	2.13333	2.87	0.427941	0.98246	no	ar-alpha	androgen receptor alpha
ncbi_110509906	0.157667	1.09533	2.79642	3.7519e-11	yes	0.293333	0.48	0.710493	0.98246	no	SLC35E4	solute carrier family 35 member E4, transcript variant X2
ncbi_110510541	0.19	0.788	2.0522	1.28158e-05	yes	0.613333	0.453333	-0.436099	0.98246	no	grtp1a	growth hormone-regulated TBC protein 1-A-like, transcript variant X1
ncbi_110494095	0.273	0.780333	1.51519	0.00504524	yes	0.16	0.28	0.807355	0.98246	no	Slc6a13	sodium- and chloride-dependent GABA transporter 2, transcript variant X1
ncbi_110526089	0.476667	1.251	1.39203	5.26207e-06	yes	1.88333	1.87333	-0.00768074	0.98246	no	rrp12	ribosomal RNA processing 12 homolog
ncbi_110509887	1.38967	2.838	1.03014	1.88011e-06	yes	1.87333	2.50333	0.418243	0.98246	no	SPPL3	signal peptide peptidase-like 3, transcript variant X1
ncbi_110503270	1.939	4.058	1.06546	1.411e-06	yes	1.87333	2.55	0.44489	0.98246	no	tnfaip1	tumor necrosis factor, alpha-induced protein 1 (endothelial), transcript variant X1
ncbi_110513699	0.0763333	0.775333	3.34443	0.000743562	yes	1.12	1.64333	0.553126	0.98246	no	Ptgr1	prostaglandin reductase 1, transcript variant X1
ncbi_110500376	6.93167	14.1937	1.03397	9.27652e-19	yes	13.8733	16.9833	0.291805	0.98246	no	EIF4A1	eukaryotic initiation factor 4A-I
ncbi_110493487	0.101667	0.452	2.15248	0.00191323	yes	1.3	1.29333	-0.00741747	0.98246	no	TMC5	transmembrane channel-like protein 5, transcript variant X1
ncbi_110521269	0.277333	0.759667	1.45375	0.0144291	yes	1.07333	0.88	-0.286523	0.98246	no	kxd1	kxDL motif-containing protein 1
ncbi_110536574	0.465	1.62767	1.8075	1.18532e-09	yes	0.176667	0.32	0.857042	0.98246	no	ankrd33ba	ankyrin repeat domain 33ba
ncbi_110491910	1.16667	3.14933	1.43265	2.37837e-08	yes	0.303333	0.21	-0.530515	0.98246	no	Slc41a1	solute carrier family 41 member 1, transcript variant X1
ncbi_110523641	0.523	1.073	1.03677	0.00523816	yes	0.67	0.64	-0.0660892	0.98246	no	GTF3C4	general transcription factor 3C polypeptide 4, transcript variant X1
ncbi_110503265	0.179333	0.482667	1.42838	0.00539819	yes	0.206667	0.326667	0.660514	0.98246	no	SCAF4	SR-related and CTD-associated factor 4, transcript variant X1
ncbi_110537577	0.419667	1.015	1.27416	0.0281364	yes	0.783333	1.08333	0.467779	0.98246	no	NSUN5	NOP2/Sun RNA methyltransferase 5
ncbi_110499337	0.384667	1.95933	2.34868	7.74414e-13	yes	1.24333	1.70667	0.456968	0.98246	no	pi4k2a	phosphatidylinositol 4-kinase type 2-alpha
ncbi_110534040	0.930667	2.01667	1.11564	0.0172915	yes	0.543333	0.793333	0.54609	0.98246	no	wdr73	WD repeat domain 73
ncbi_110533669	25.6813	64.7277	1.33366	3.94602e-89	yes	77.5267	83.3267	0.104086	0.98246	no	STT3A	dolichyl-diphosphooligosaccharide--protein glycosyltransferase subunit STT3A
ncbi_110533857	0.408667	0.837667	1.03545	0.0278935	yes	0.326667	0.48	0.555215	0.98246	no	NPAS2	neuronal PAS domain-containing protein 2, transcript variant X1
ncbi_110537380	7.984	19.869	1.31534	7.46188e-41	yes	14.7933	15.5067	0.0679414	0.98246	no	RNF121	RING finger protein 121, transcript variant X2
ncbi_110506139	0.001	0.233333	7.86625	2.85317e-06	yes	0.0733333	0.12	0.710493	0.98246	no	SLC12A1	solute carrier family 12 member 1
ncbi_110517805	0.00966667	0.222667	4.52572	0.00162849	yes	0.0733333	0.12	0.710493	0.98246	no	SLC12A1	solute carrier family 12 member 1-like
ncbi_110528868	0.313667	0.993	1.66256	0.000208789	yes	0.153333	0.24	0.646363	0.98246	no	prdm9	histone-lysine N-methyltransferase PRDM9-like, transcript variant X1
ncbi_110535381	0.265	0.715667	1.4333	0.00311383	yes	0.433333	0.656667	0.599684	0.98246	no	--	zinc finger protein 354A
ncbi_118936562	0.775	1.60367	1.04911	0.0432105	yes	0.883333	1.22	0.465851	0.98246	no	--	gastrula zinc finger protein XlCGF8.2DB-like
ncbi_110532749	0.241667	0.594667	1.29906	0.000914433	yes	0.376667	0.23	-0.711655	0.98246	no	LHFPL4	LHFPL tetraspan subfamily member 4 protein-like, transcript variant X1
ncbi_110510015	0.380667	1.20033	1.65683	0.000143879	yes	0.346667	0.48	0.469485	0.98246	no	--	zinc finger protein 37, transcript variant X1
ncbi_110536403	0.533667	1.41267	1.40441	0.00108335	yes	5.48	6.52667	0.25217	0.98246	no	CNNM4	metal transporter CNNM4, transcript variant X1
ncbi_110526843	0.555667	1.34867	1.27924	9.07698e-06	yes	0.603333	0.923333	0.613896	0.98246	no	kmt5b	histone-lysine N-methyltransferase KMT5B-like, transcript variant X1
ncbi_110508345	1.38833	4.253	1.61513	7.82259e-15	yes	4.00333	5.25	0.391116	0.98246	no	RAP2A	ras-related protein Rap-2b
ncbi_110485454	6.602	14.398	1.12489	8.28073e-17	yes	7.59	9.28667	0.291061	0.98246	no	pi4k2a	phosphatidylinositol 4-kinase type 2-alpha
ncbi_110497053	0.443	0.888	1.00325	0.0144196	yes	0.74	0.66	-0.165059	0.98246	no	DCAF6	DDB1- and CUL4-associated factor 6, transcript variant X1
ncbi_110509694	0.303	0.955	1.65618	1.69959e-12	yes	0.396667	0.39	-0.024453	0.98246	no	Mast4	microtubule-associated serine/threonine-protein kinase 3, transcript variant X1
ncbi_110521584	0.0686667	0.264	1.94286	0.0046719	yes	0.136667	0.236667	0.792195	0.98246	no	Mcf2l	guanine nucleotide exchange factor DBS, transcript variant X2
ncbi_110504897	1.304	3.08567	1.24264	1.89289e-06	yes	2.80667	3.64	0.375081	0.98246	no	Fbxw11	F-box/WD repeat-containing protein 11, transcript variant X2
ncbi_110494749	0.823333	2.711	1.71928	3.35427e-13	yes	2.18333	2.76333	0.339877	0.98246	no	--	uncharacterized LOC110494749, transcript variant X1
ncbi_110485353	0.198333	0.525333	1.40531	0.00902223	yes	0.256667	0.376667	0.553392	0.98246	no	--	zinc finger protein 420, transcript variant X2
ncbi_110537406	0.140667	0.499	1.82676	0.003868	yes	0.14	0.273333	0.965235	0.98246	no	Slc25a14	brain mitochondrial carrier protein 1, transcript variant X1
ncbi_110489196	1.474	3.75	1.34715	3.06454e-08	yes	0.81	1.12	0.467505	0.98246	no	gpr137	G protein-coupled receptor 137, transcript variant X1
ncbi_110503536	1.302	2.84267	1.12652	2.42943e-06	yes	1.62333	1.36	-0.255353	0.98246	no	oaf	out at first protein homolog
ncbi_110490072	0.391	1.76367	2.17334	2.92421e-10	yes	0.306667	0.53	0.789321	0.98246	no	PCYT1A	choline-phosphate cytidylyltransferase A-like
ncbi_110489589	0.637333	2.53633	1.99262	1.35505e-13	yes	0.966667	1.24333	0.363123	0.98246	no	TNFRSF11A	tumor necrosis factor receptor superfamily member 11A
ncbi_110526594	0.243	0.893	1.8777	1.29076e-06	yes	0.946667	1.17667	0.313777	0.98246	no	polr1b	RNA polymerase I subunit B
ncbi_110485347	1.967	8.13233	2.04767	8.67273e-23	yes	4.20333	5.43333	0.370304	0.98246	no	ier2b	immediate early response 2b
ncbi_110506983	0.267333	0.739333	1.46759	0.00934307	yes	0.696667	0.523333	-0.412738	0.98246	no	traf6	TNF receptor-associated factor 6
ncbi_110522437	0.673667	1.51733	1.17143	0.0175039	yes	1.03333	0.79	-0.387381	0.98246	no	ubxn2a	UBX domain protein 2A, transcript variant X1
ncbi_110488150	2.461	7.78433	1.66133	8.12763e-14	yes	5.23333	5.46333	0.0620513	0.98246	no	arl4aa	ADP-ribosylation factor-like 4aa, transcript variant X1
ncbi_110488005	1.17	2.57733	1.13937	0.000200271	yes	2.43667	3.41	0.484863	0.98246	no	Rab5a	ras-related protein Rab-5A
ncbi_118964936	0.915667	2.03933	1.1552	0.00438959	yes	0.416667	0.753333	0.854395	0.98246	no	lysmd2	lysM and putative peptidoglycan-binding domain-containing protein 2-like
ncbi_110487022	5.524	19.6683	1.83209	1.86962e-22	yes	1.81667	2.78	0.613791	0.98246	no	MCRIP2	MAPK regulated corepressor interacting protein 2
ncbi_110502642	0.368	0.864	1.23133	0.00256109	yes	1.27333	1.18667	-0.101695	0.98246	no	slc25a16	solute carrier family 25 member 16, transcript variant X1
ncbi_110521222	5.62767	13.712	1.28483	1.62863e-21	yes	5.26667	6.41333	0.284184	0.98246	no	cops2	COP9 signalosome complex subunit 2, transcript variant X1
ncbi_118938138	0.001	0.357	8.47978	0.0140837	yes	0.433333	0.373333	-0.215013	0.98246	no	--	uncharacterized LOC118938138
ncbi_110487069	0.057	0.474667	3.05788	0.00080355	yes	0.226667	0.386667	0.770518	0.98246	no	--	CXADR-like membrane protein
ncbi_110533879	1.29933	2.72367	1.06778	0.00141958	yes	2.75667	3.40667	0.305436	0.98246	no	aatf	apoptosis antagonizing transcription factor
ncbi_110501293	0.476667	1.471	1.62574	0.000944845	yes	0.543333	0.863333	0.66808	0.98246	no	SPRYD7	SPRY domain-containing protein 7
ncbi_110526574	0.712333	1.549	1.12071	0.0091455	yes	0.77	0.683333	-0.172269	0.98246	no	ULK3	serine/threonine-protein kinase ULK3, transcript variant X1
ncbi_110495778	0.101	0.592333	2.55205	1.99535e-07	yes	0.486667	0.656667	0.432227	0.98246	no	ABCC4	multidrug resistance-associated protein 4
ncbi_110529643	0.698667	1.495	1.09747	0.00913045	yes	0.723333	1.03667	0.51922	0.98246	no	--	uncharacterized LOC110529643, transcript variant X5
ncbi_110528458	0.634667	1.71833	1.43694	0.000418681	yes	0.426667	0.626667	0.554589	0.98246	no	ell2	elongation factor for RNA polymerase II 2, transcript variant X3
ncbi_110523959	0.200333	0.408	1.02617	0.00852685	yes	0.146667	0.19	0.373458	0.98246	no	KIAA2026	uncharacterized protein KIAA2026, transcript variant X1
ncbi_110530750	0.468667	1.36467	1.54191	0.0017818	yes	1.31667	1.77667	0.432283	0.98246	no	RAP2A	ras-related protein Rap-2b
ncbi_110520383	6.64167	23.0197	1.79325	1.24937e-30	yes	33.3833	33.4567	0.0031657	0.98246	no	--	apolipoprotein A-I
ncbi_110538512	0.0453333	0.157667	1.79823	0.0357363	yes	0.153333	0.246667	0.685891	0.98246	no	EVPL	envoplakin
ncbi_110537191	0.250333	0.758333	1.59898	0.0477868	yes	0.266667	0.233333	-0.192645	0.98246	no	--	uncharacterized LOC110537191
ncbi_110538021	1.46467	3.01533	1.04175	2.86028e-06	yes	1.27	1.7	0.420706	0.98246	no	mief1	mitochondrial elongation factor 1, transcript variant X1
ncbi_110533530	0.0813333	0.319667	1.97465	0.0099928	yes	0.03	0.06	1	0.98246	no	NCAM1	neural cell adhesion molecule 1, transcript variant X8
ncbi_110506287	3.79333	8.91233	1.23234	5.08435e-09	yes	8.19	10.1333	0.307173	0.98246	no	tmem208	transmembrane protein 208
ncbi_110506426	1.64467	5.28967	1.68538	8.37656e-19	yes	0.44	0.316667	-0.474539	0.98246	no	taar13c	trace amine-associated receptor 13c-like
ncbi_110491732	0.031	0.230333	2.89338	0.0264594	yes	0.123333	0.216667	0.812914	0.98246	no	muc13b	mucin 13b, cell surface associated
ncbi_110496454	1.06033	4.248	2.00227	2.73076e-06	yes	1.2	0.99	-0.277534	0.98246	no	agr2	anterior gradient 2, transcript variant X1
ncbi_110504670	2.17533	4.886	1.16742	5.74661e-08	yes	3.07333	3.12	0.0217418	0.98246	no	STX5	syntaxin-5, transcript variant X1
ncbi_110529618	1.228	2.472	1.00937	5.4807e-05	yes	1.44333	1.83667	0.347685	0.98246	no	Reps1	ralBP1-associated Eps domain-containing protein 1, transcript variant X1
ncbi_110520394	0.548	1.31667	1.26464	0.00126527	yes	0.833333	1.12667	0.435095	0.98246	no	steap3	STEAP family member 3, metalloreductase, transcript variant X1
ncbi_110508652	0.398	1.30233	1.71026	4.34215e-07	yes	2.75	3.42	0.314565	0.98246	no	BCL2	apoptosis regulator Bcl-2
ncbi_110530125	0.399667	0.881333	1.14089	1.76128e-07	yes	1.35667	1.81333	0.418578	0.98246	no	CRTC1	CREB-regulated transcription coactivator 1
ncbi_110490229	0.919667	2.344	1.34979	0.0159438	yes	0.603333	0.92	0.608679	0.98246	no	MRC2	galactose-specific lectin nattectin
ncbi_100170206	0.476667	1.58133	1.73009	2.61081e-05	yes	0.82	0.823333	0.00585273	0.98246	no	e3	type II keratin E3
ncbi_110495076	0.968667	1.96267	1.01874	0.00176638	yes	0.31	0.276667	-0.164119	0.98246	no	--	zinc finger protein 883, transcript variant X1
ncbi_110490807	0.277	0.944667	1.76992	0.00142602	yes	0.446667	0.646667	0.533824	0.98246	no	rergla	RERG/RAS-like a
ncbi_118964552	0.14	0.418333	1.57923	0.0212206	yes	0.49	0.636667	0.377756	0.98246	no	CNTFR	ciliary neurotrophic factor receptor subunit alpha-like
ncbi_118936863	0.39	1.21333	1.63743	0.000759456	yes	0.843333	1.11667	0.405024	0.98246	no	Ptpn9	tyrosine-protein phosphatase non-receptor type 9-like, transcript variant X1
ncbi_110487327	2.61133	5.65667	1.11517	2.14999e-05	yes	2.31333	2.28667	-0.0167271	0.98246	no	isg20l2	interferon stimulated exonuclease gene 20-like 2, transcript variant X1
ncbi_110506006	1.93033	4.712	1.28749	2.66264e-11	yes	20.4933	23.5633	0.201389	0.98246	no	letm1	leucine zipper-EF-hand containing transmembrane protein 1, transcript variant X1
ncbi_110491399	0.0696667	0.222667	1.67635	0.0418639	yes	0.266667	0.19	-0.489038	0.98246	no	pcgf5a	polycomb group RING finger protein 5-B, transcript variant X1
ncbi_110538592	0.806333	1.627	1.01277	0.0103368	yes	2.76333	2.94667	0.0926743	0.98246	no	apol	apolipoprotein L, transcript variant X1
ncbi_110491969	0.504333	1.50333	1.57572	2.02647e-06	yes	0.573333	0.77	0.425484	0.98246	no	lmbr1l	limb region 1 homolog-like protein, transcript variant X1
ncbi_110532470	0.437	0.974333	1.15678	0.0267428	yes	0.523333	0.676667	0.370715	0.98246	no	apex2	APEX nuclease (apurinic/apyrimidinic endonuclease) 2
ncbi_110500046	0.89	1.792	1.00969	0.00079144	yes	2.05333	2.49333	0.280108	0.98246	no	NRIP2	nuclear receptor-interacting protein 2
ncbi_110490734	0.189333	0.788333	2.05788	1.91546e-09	yes	1.14667	1.19667	0.0615753	0.98246	no	MUC19	mucin-2, transcript variant X1
ncbi_110489146	0.614	1.25033	1.026	0.00185349	yes	1.69	1.65333	-0.0316456	0.98246	no	PRPS1	ribose-phosphate pyrophosphokinase 1, transcript variant X1
ncbi_110525266	5.69033	12.1727	1.09706	6.46044e-19	yes	4.28333	5.2	0.279778	0.98246	no	pheta1	PH domain containing endocytic trafficking adaptor 1, transcript variant X1
ncbi_110485508	0.078	0.244	1.64534	0.0352975	yes	0.0533333	0.0966667	0.857981	0.98246	no	Pprc1	peroxisome proliferator-activated receptor gamma coactivator-related protein 1, transcript variant X1
ncbi_110521864	1.44333	4.839	1.7453	9.69634e-13	yes	7.81	9.59333	0.29671	0.98246	no	borcs7	BLOC-1 related complex subunit 7
ncbi_110528476	0.107333	0.550667	2.35908	3.48073e-08	yes	0.446667	0.456667	0.0319429	0.98246	no	PLXNA1	plexin-A1, transcript variant X1
ncbi_110529269	0.129333	0.897667	2.79509	0.0175699	yes	1.03667	0.95	-0.125953	0.98246	no	--	uncharacterized LOC110529269
ncbi_110533290	0.228667	0.498333	1.12387	0.0358127	yes	0.59	0.76	0.365284	0.98246	no	myo19	unconventional myosin-XIX, transcript variant X2
ncbi_110535187	0.32	0.830333	1.37562	0.02885	yes	0.44	0.386667	-0.186413	0.98246	no	KBTBD2	kelch repeat and BTB domain-containing protein 2-like
ncbi_110537845	0.754333	1.80867	1.26165	1.90229e-05	yes	1.54	2.07667	0.431339	0.98246	no	VKORC1L1	vitamin K epoxide reductase complex, subunit 1-like 1
ncbi_110526483	0.547667	1.464	1.41855	0.0129335	yes	0.77	0.783333	0.0247679	0.98246	no	emc8	ER membrane protein complex subunit 8
ncbi_118938365	0.478	1.02933	1.10663	5.12973e-05	yes	1.48667	2.84333	0.935502	0.98246	no	GNA13	guanine nucleotide-binding protein subunit alpha-13, transcript variant X1
ncbi_110498078	0.107667	0.368	1.77313	0.00943093	yes	0.203333	0.22	0.113657	0.98246	no	MAP3K7	mitogen-activated protein kinase kinase kinase 7
ncbi_100305234	0.704333	1.54367	1.13203	0.0418292	yes	1.55667	1.89667	0.285006	0.98246	no	dimt1l	DIM1 dimethyladenosine transferase 1-like (S. cerevisiae)
ncbi_110491659	0.304667	0.696667	1.19324	0.00503241	yes	1.18	1.47667	0.323557	0.98246	no	CPT1A	carnitine O-palmitoyltransferase 1, liver isoform, transcript variant X1
ncbi_110531858	0.770667	1.80033	1.22409	9.05544e-07	yes	1.56667	1.61	0.0393624	0.98246	no	MTA2	metastasis-associated protein MTA2, transcript variant X1
ncbi_110498912	0.049	0.274333	2.48508	0.0432458	yes	0.09	0.136667	0.602665	0.98246	no	si:ch211-250n8.1	uncharacterized si:ch211-250n8.1
ncbi_110513598	0.174667	0.521333	1.5776	0.00647929	yes	2.69333	3.1	0.202875	0.98246	no	kita	mast/stem cell growth factor receptor kita
ncbi_110527156	0.0876667	0.660333	2.91309	2.43091e-06	yes	0.326667	0.513333	0.652077	0.98246	no	grtp1a	growth hormone-regulated TBC protein 1-A
ncbi_110486897	0.001	0.246333	7.94447	0.00603094	yes	0.0633333	0.0366667	-0.788496	0.98246	no	--	uncharacterized LOC110486897, transcript variant X1
ncbi_110523572	0.204667	0.751333	1.87618	0.0022057	yes	0.936667	0.92	-0.0259019	0.982602	no	ZMYND19	zinc finger MYND domain-containing protein 19, transcript variant X1
ncbi_110526915	0.692	1.473	1.08991	0.00495274	yes	0.62	0.83	0.420843	0.982602	no	si:dkey-220o5.5	actin filament-associated protein 1-like 2
ncbi_110496865	1.02	2.14333	1.07129	4.68915e-05	yes	1.4	1.49	0.0898855	0.982602	no	MPP6	MAGUK p55 subfamily member 6, transcript variant X1
ncbi_110527484	0.09	0.552667	2.61841	0.00682396	yes	0.23	0.196667	-0.225881	0.982602	no	des	desmin
ncbi_118942868	0.352667	0.837333	1.2475	0.0177715	yes	1.64333	2.99333	0.865128	0.982602	no	mkrn1	probable E3 ubiquitin-protein ligase makorin-1
ncbi_110518744	0.0833333	0.374667	2.16864	0.0325788	yes	0.146667	0.136667	-0.10188	0.982652	no	CHST15	carbohydrate sulfotransferase 15, transcript variant X1
ncbi_110526987	1.01633	3.81133	1.90692	4.32454e-25	yes	1.01667	1.09	0.100481	0.982652	no	Stard5	stAR-related lipid transfer protein 5
ncbi_118947001	0.443	1.643	1.89095	0.000422845	yes	0.806667	0.97	0.266012	0.982652	no	NAF1	H/ACA ribonucleoprotein complex non-core subunit NAF1-like, transcript variant X1
ncbi_110514838	2.913	5.84767	1.00536	7.72194e-08	yes	0.67	0.606667	-0.143257	0.982676	no	MCL1	anti-apoptotic protein NR13
ncbi_110530756	0.495	1.04267	1.07478	2.6928e-05	yes	1.02667	1.07667	0.0686038	0.982749	no	nlrp1	NACHT, LRR and PYD domains-containing protein 1 homolog, transcript variant X1
ncbi_110534129	690.905	1491.86	1.11056	5.3091e-148	yes	1531.86	1684.6	0.137122	0.982877	no	cfb	complement factor B
ncbi_110506952	0.463333	1.21033	1.38528	0.00437168	yes	0.543333	0.746667	0.458627	0.983518	no	DGAT1	diacylglycerol O-acyltransferase 1
ncbi_110528897	0.809667	1.81467	1.1643	0.00133844	yes	0.42	0.403333	-0.0584167	0.983518	no	--	zinc finger protein 239-like, transcript variant X1
ncbi_110486970	0.642667	2.163	1.75089	0.000152001	yes	1.24333	1.25333	0.011557	0.983518	no	METTL6	tRNA N(3)-methylcytidine methyltransferase METTL6
ncbi_110493310	0.111	0.512	2.20558	0.00809239	yes	0.76	0.693333	-0.13245	0.983771	no	CD22	hemicentin-1
ncbi_110522921	1.84433	3.89	1.07667	0.000154393	yes	8.24667	8.91667	0.112693	0.98476	no	trabd	TraB domain containing, transcript variant X1
ncbi_110495536	1.007	2.57733	1.35582	2.25353e-07	yes	1.99667	1.91	-0.0640209	0.984825	no	STK16	serine/threonine-protein kinase 16
ncbi_110494785	7.97067	62.1683	2.96341	2.28391e-293	yes	49.5333	58.9667	0.2515	0.984825	no	soat2	sterol O-acyltransferase 2
ncbi_110531879	0.0136667	0.226	4.04759	7.01959e-05	yes	0.103333	0.0866667	-0.253757	0.98501	no	SORCS2	VPS10 domain-containing receptor SorCS2, transcript variant X1
ncbi_110498595	0.394333	0.792333	1.00669	0.0170519	yes	2.64333	2.75667	0.0605665	0.985229	no	ELMO3	engulfment and cell motility protein 3, transcript variant X1
ncbi_110489795	0.028	0.255	3.187	0.00679632	yes	0.0866667	0.146667	0.758992	0.985254	no	aoc1	amine oxidase copper containing 1, transcript variant X1
ncbi_110519529	0.260667	0.958	1.87782	4.69237e-06	yes	1.54333	0.933333	-0.725585	0.985311	no	--	zinc finger protein OZF-like, transcript variant X1
ncbi_100136610	90.8047	264.563	1.54277	3.11341e-207	yes	317.897	340.493	0.0990687	0.98619	no	zp2.3	zona pellucida glycoprotein 2.3
ncbi_110500724	0.557667	1.12267	1.00945	0.0315577	yes	1.53333	1.49	-0.041359	0.987355	no	RCE1	CAAX prenyl protease 2
ncbi_110532283	0.320667	0.937	1.54697	0.0105439	yes	0.973333	1.23667	0.345451	0.98741	no	Dnase1l3	deoxyribonuclease gamma, transcript variant X1
ncbi_110508338	1.39967	3.23533	1.20883	1.75996e-07	yes	4.99667	6.01333	0.267199	0.987791	no	CUL3	cullin-3
ncbi_110522496	0.814333	2.00467	1.29967	0.000204053	yes	0.673333	0.863333	0.358597	0.987791	no	si:ch211-59o9.10	uncharacterized protein LOC561841 homolog, transcript variant X1
ncbi_110495490	12.1477	29.3323	1.27181	7.50967e-26	yes	16.3033	21.4733	0.397379	0.988552	no	jagn1b	protein jagunal homolog 1-B, transcript variant X1
ncbi_110528752	0.253333	0.523333	1.04669	0.00637248	yes	0.553333	0.533333	-0.0531113	0.989282	no	AGAP1	arf-GAP with GTPase, ANK repeat and PH domain-containing protein 1, transcript variant X1
ncbi_110527337	3.12567	6.30467	1.01226	1.25428e-05	yes	1.68667	2.05	0.281449	0.989765	no	TGDS	dTDP-D-glucose 4,6-dehydratase, transcript variant X1
ncbi_110487171	0.0523333	0.42	3.00459	0.0111592	yes	1.04667	1.41667	0.436698	0.989765	no	--	zinc finger and SCAN domain-containing protein 2-like
ncbi_110524452	0.422333	1.02	1.27212	0.0172205	yes	0.393333	0.466667	0.24664	0.98979	no	--	protein ANTAGONIST OF LIKE HETEROCHROMATIN PROTEIN 1
ncbi_110511718	0.147333	0.460333	1.6436	0.00110139	yes	0.273333	0.193333	-0.499571	0.98979	no	tarbp1	TAR (HIV-1) RNA binding protein 1, transcript variant X1
ncbi_110500152	0.137	0.874667	2.67456	5.03124e-05	yes	0.78	0.963333	0.304561	0.98979	no	socs2	suppressor of cytokine signaling 2, transcript variant X2
ncbi_110485578	0.846333	2.375	1.48863	4.94971e-11	yes	2.41667	2.02	-0.258663	0.98979	no	slc25a28	mitoferrin-2, transcript variant X2
ncbi_110500750	0.259	0.662667	1.35533	0.0363104	yes	0.266667	0.45	0.754888	0.98979	no	--	transmembrane and immunoglobulin domain-containing protein 2
ncbi_110499415	0.531	5.62167	3.40421	6.55906e-49	yes	0.35	0.31	-0.175087	0.98979	no	Socs3	suppressor of cytokine signaling 3
ncbi_110503258	0.422333	1.11467	1.40016	0.0395909	yes	0.223333	0.206667	-0.111893	0.98979	no	LGALS4	galectin-6, transcript variant X1
ncbi_118966698	0.396333	0.977667	1.30263	0.000228573	yes	0.28	0.256667	-0.125531	0.98979	no	RNF43	E3 ubiquitin-protein ligase RNF43-like
ncbi_110491598	1.22967	2.548	1.0511	0.0123107	yes	2.46	2.37333	-0.0517436	0.98979	no	c16h8orf33	chromosome 16 C8orf33 homolog, transcript variant X1
ncbi_110526887	1.32933	3.07267	1.20879	1.57771e-08	yes	2.94667	3.46	0.231688	0.98979	no	serinc5	serine incorporator 5, transcript variant X1
ncbi_110506118	0.001	0.09	6.49185	0.0418687	yes	0.0466667	0.0366667	-0.347923	0.98979	no	LRRC49	leucine-rich repeat-containing protein 49
ncbi_110512348	0.001	0.256	8	0.00571043	yes	0.09	0.09	0	0.98979	no	GPR4	G-protein coupled receptor 4-like
ncbi_110491218	0.383	0.781667	1.02921	0.000520177	yes	0.29	0.37	0.351472	0.990246	no	Zmiz1	zinc finger MIZ domain-containing protein 1, transcript variant X1
ncbi_110532166	1.119	2.4	1.10082	2.24411e-05	yes	5.46333	6.02333	0.140781	0.990544	no	tprg1l	tumor protein p63 regulated 1-like
ncbi_110538065	0.168	0.868667	2.37034	0.0121688	yes	0.656667	0.79	0.266691	0.990544	no	ccdc103	coiled-coil domain-containing protein 103, transcript variant X1
ncbi_110503999	0.162	0.575667	1.82924	0.00154877	yes	0.1	0.14	0.485427	0.99055	no	Gramd1a	protein Aster-A, transcript variant X1
ncbi_110485681	4.899	10.9083	1.15487	6.95905e-12	yes	7.14	7.67	0.103303	0.990644	no	GCDH	glutaryl-CoA dehydrogenase, mitochondrial
ncbi_110496044	0.0953333	0.330667	1.79432	0.00205496	yes	0.716667	0.713333	-0.00672586	0.990704	no	CLIC1	chloride intracellular channel protein 1
ncbi_110488277	0.148	0.407	1.45943	0.00304189	yes	0.393333	0.443333	0.172639	0.990704	no	Npr1	atrial natriuretic peptide receptor 1, transcript variant X2
ncbi_110534659	0.0803333	0.368333	2.19694	0.0498754	yes	0.303333	0.2	-0.600904	0.991262	no	--	zinc finger protein 239, transcript variant X1
ncbi_118947674	0.592333	1.45167	1.29323	4.92651e-05	yes	1.28333	1.12667	-0.187835	0.991649	no	cwf19l1	CWF19-like protein 1
ncbi_110503932	0.143667	0.420333	1.54881	0.0137584	yes	0.16	0.196667	0.297681	0.991655	no	kiaa0753	KIAA0753 ortholog, transcript variant X1
ncbi_110489018	63.6333	164.195	1.36755	1.35845e-126	yes	28.9867	30.9533	0.0947053	0.991751	no	c3	complement C3-like
ncbi_110511293	0.495	1.02933	1.05621	0.0284611	yes	3.88333	3.35	-0.213134	0.991751	no	STX10	syntaxin-10
ncbi_110518257	0.144333	0.507667	1.81448	0.000963892	yes	0.196667	0.22	0.161751	0.991959	no	ZDBF2	uncharacterized LOC110518257, transcript variant X1
ncbi_118964593	0.247667	7.295	4.88044	0.0117358	yes	3.88	6.11667	0.656689	0.992011	no	hsp30	heat shock protein 30-like
ncbi_110512945	0.123	0.598333	2.28229	1.44627e-05	yes	1.02667	1.28333	0.321928	0.992695	no	CASP1	NACHT, LRR and PYD domains-containing protein 1 homolog, transcript variant X1
ncbi_110513142	1.81633	4.777	1.39508	2.72088e-19	yes	1.02333	1.26	0.300148	0.992774	no	--	zinc finger protein 501-like, transcript variant X1
ncbi_110522491	0.0893333	0.935	3.3877	0.000234943	yes	0.52	0.686667	0.401098	0.993251	no	-	thyroxine 5-deiodinase-like
ncbi_110498974	0.473667	1.18833	1.327	7.6201e-06	yes	0.6	0.75	0.321928	0.993343	no	ipmkb	inositol polyphosphate multikinase b
ncbi_110521958	2.79533	8.01833	1.52028	1.78729e-20	yes	1.63	1.67333	0.0378529	0.993409	no	ssx2ip	afadin- and alpha-actinin-binding protein, transcript variant X1
ncbi_110538283	0.367	0.779667	1.08708	0.00701214	yes	0.65	0.626667	-0.0527415	0.993613	no	PKN1	serine/threonine-protein kinase N1, transcript variant X2
ncbi_118936281	0.0813333	0.466	2.51841	0.00119984	yes	0.123333	0.143333	0.216811	0.993676	no	--	oocyte zinc finger protein XlCOF6-like, transcript variant X1
ncbi_110506930	1.06067	3.10933	1.55163	5.74365e-06	yes	0.396667	0.336667	-0.236606	0.99369	no	depdc7	DEP domain-containing protein 7, transcript variant X1
ncbi_110522917	0.273333	0.613333	1.16601	0.0177252	yes	0.25	0.28	0.163499	0.99369	no	tsc1b	TSC complex subunit 1b
ncbi_118936633	0.459333	1.55067	1.75528	7.20017e-12	yes	0.956667	1.25333	0.389682	0.99369	no	CLOCK	circadian locomoter output cycles protein kaput-like, transcript variant X1
ncbi_110522198	0.421	1.17433	1.47995	0.0469873	yes	0.823333	0.763333	-0.109163	0.99369	no	pkib	protein kinase (cAMP-dependent, catalytic) inhibitor beta, transcript variant X1
ncbi_110489947	0.792667	2.99667	1.91857	2.5956e-11	yes	0.73	0.72	-0.0198996	0.99369	no	HACD1	very-long-chain (3R)-3-hydroxyacyl-CoA dehydratase 1
ncbi_110524565	3.286	6.57767	1.00124	1.01696e-06	yes	5.68	6.75	0.248997	0.99369	no	PPAT	amidophosphoribosyltransferase
ncbi_110531581	0.182333	0.514333	1.49613	0.0389232	yes	0.196667	0.163333	-0.267933	0.99369	no	Asgr2	asialoglycoprotein receptor 2
ncbi_110509198	0.141667	0.482	1.76653	0.00212381	yes	0.69	0.846667	0.295198	0.99369	no	ZP4	mediator of RNA polymerase II transcription subunit 15-like, transcript variant X1
ncbi_110486009	0.121333	0.464667	1.93722	0.0144578	yes	0.173333	0.2	0.206451	0.99369	no	tbrg4	FAST kinase domain-containing protein 4, transcript variant X1
ncbi_110527322	1.40267	3.12867	1.15738	1.02872e-09	yes	1.48333	1.62	0.127151	0.99369	no	Son	protein SON, transcript variant X1
ncbi_118964586	0.102667	0.577	2.4906	0.0267001	yes	1.57667	1.61333	0.0331669	0.99369	no	Unc13b	protein unc-13 homolog B-like
ncbi_110521505	0.018	0.181333	3.33258	0.0489984	yes	0.243333	0.28	0.202493	0.99369	no	MLLT1	protein ENL
ncbi_110518842	0.225	0.58	1.36613	0.027161	yes	0.42	0.526667	0.326501	0.99369	no	Tbc1d1	TBC1 domain family member 1
ncbi_110487389	0.144333	0.616667	2.09509	0.0366113	yes	0.626667	0.646667	0.045324	0.99369	no	--	zinc finger protein 271-like
ncbi_110485548	0.733667	1.51133	1.04263	0.000276504	yes	2.81	2.67	-0.0737304	0.99369	no	TFAP4	transcription factor AP-4
ncbi_118937320	0.757667	1.651	1.1237	0.00501362	yes	2	2.39667	0.261029	0.99369	no	stt3b	STT3 oligosaccharyltransferase complex catalytic subunit B, transcript variant X1
ncbi_110520733	1.50333	3.95667	1.39612	2.17467e-09	yes	1.46	1.49	0.029344	0.99369	no	DGAT1	diacylglycerol O-acyltransferase 1
ncbi_110503544	0.239667	0.519667	1.11656	5.70526e-06	yes	0.19	0.226667	0.254573	0.99369	no	KMT2A	histone-lysine N-methyltransferase 2A, transcript variant X1
ncbi_110508838	1.505	3.06833	1.02769	3.55236e-06	yes	2.74333	3.06	0.157602	0.99369	no	ube2s	ubiquitin-conjugating enzyme E2 S
ncbi_110538486	5.50633	14.067	1.35315	1.18075e-25	yes	33.0733	36.8967	0.157822	0.99369	no	Ldlr	low-density lipoprotein receptor
ncbi_110517035	0.417	0.975667	1.22634	0.00195869	yes	0.753333	0.716667	-0.0719861	0.99369	no	znf598	E3 ubiquitin-protein ligase ZNF598, transcript variant X1
ncbi_110521296	1.12267	3.54967	1.66075	3.33273e-09	yes	1.80333	2.16333	0.26259	0.99369	no	ccdc77	coiled-coil domain containing 77, transcript variant X1
ncbi_110534026	0.570667	1.19433	1.06549	0.000667018	yes	0.963333	0.973333	0.0148989	0.99369	no	TNC	tenascin, transcript variant X1
ncbi_110487381	0.158667	0.451667	1.50926	0.0492522	yes	0.18	0.233333	0.374396	0.99369	no	--	gastrula zinc finger protein XlCGF17.1-like
ncbi_110491739	1.51767	3.24633	1.09696	2.93883e-05	yes	1.21	1.39667	0.206981	0.99369	no	UBTF	nucleolar transcription factor 1
ncbi_110508442	0.74	2.03267	1.45778	5.3153e-07	yes	2.28667	2.43667	0.0916628	0.99369	no	fem1a	protein fem-1 homolog A
ncbi_110538908	0.186333	0.846	2.18277	0.00185806	yes	0.526667	0.566667	0.10561	0.99369	no	STC2	uncharacterized LOC110538908
ncbi_110530124	0.209667	0.516	1.29927	0.0181505	yes	0.2	0.236667	0.242857	0.99369	no	crsp7	cofactor required for Sp1 transcriptional activation, subunit 7, transcript variant X1
ncbi_100135802	0.762333	1.75967	1.20681	0.00883918	yes	0.74	0.756667	0.0321326	0.99369	no	lbp/bpi-2	LBP (LPS binding protein)/BPI (bactericidal/permeability-increasing protein) like-2
ncbi_118936875	2.20433	6.19667	1.49115	7.79358e-08	yes	7.23667	8.42333	0.219066	0.99369	no	UBE2K	ubiquitin-conjugating enzyme E2 K-like, transcript variant X1
ncbi_110485222	0.355667	1.33767	1.91112	8.50069e-05	yes	3.07333	4.17	0.440243	0.99369	no	LUC7L3	luc7-like protein 3, transcript variant X1
ncbi_110506425	656.493	1897.91	1.53156	0	yes	1487.9	1727.88	0.215728	0.99369	no	HP	haptoglobin, transcript variant X1
ncbi_110536132	0.163667	0.460333	1.49192	0.0220061	yes	0.243333	0.216667	-0.167457	0.99369	no	SLC8B1	mitochondrial sodium/calcium exchanger protein, transcript variant X1
ncbi_110530076	0.0796667	0.744333	3.2239	3.74235e-12	yes	0.0433333	0.0433333	0	0.99369	no	Myo7a	unconventional myosin-VIIb, transcript variant X1
ncbi_110498372	0.0713333	0.298667	2.06589	6.89544e-05	yes	0.146667	0.163333	0.155278	0.99369	no	Arid1b	AT-rich interactive domain-containing protein 1B
ncbi_110486532	0.333667	1.25567	1.91197	0.00043235	yes	0.776667	0.806667	0.0546771	0.99369	no	GIMAP2	GTPase IMAP family member 7
ncbi_110496247	0.0443333	1.88567	5.41054	2.59134e-10	yes	11.03	12.22	0.147811	0.99369	no	HLA-E	major histocompatibility complex class I-related gene protein, transcript variant X1
ncbi_110531466	0.001	1.42533	10.4771	6.04302e-07	yes	0.17	0.206667	0.281771	0.99369	no	TM4SF1	transmembrane 4 L6 family member 4-like, transcript variant X1
ncbi_110522128	1.31867	3.193	1.27583	0.00132685	yes	1.41	1.68	0.252766	0.99369	no	Ndufaf4	NADH dehydrogenase [ubiquinone] 1 alpha subcomplex assembly factor 4
ncbi_110525983	5.787	14.2517	1.30024	4.15399e-40	yes	10.12	11.7833	0.219538	0.99369	no	ipo11	importin 11, transcript variant X1
ncbi_110505331	2.12467	4.42867	1.05964	1.07841e-06	yes	5.12	5.98333	0.224806	0.99369	no	C50D2.7	ADP-dependent glucokinase
ncbi_110506851	0.232	0.521333	1.16808	0.0299869	yes	0.11	0.133333	0.277534	0.99369	no	--	zinc finger protein 420-like
ncbi_118936819	0.382667	0.773	1.01438	0.0253483	yes	1.07	1.19333	0.157386	0.99369	no	Ptpn9	tyrosine-protein phosphatase non-receptor type 9-like
ncbi_110539007	0.743667	1.73467	1.22193	0.000223573	yes	1.59667	1.59	-0.00603639	0.99369	no	carm1	histone-arginine methyltransferase CARM1, transcript variant X1
ncbi_110534599	1.209	2.94933	1.28657	8.38765e-09	yes	0.626667	0.72	0.200299	0.99369	no	ECPAS	proteasome adapter and scaffold protein ECM29, transcript variant X1
ncbi_110510710	1.043	2.11767	1.02174	0.000927353	yes	0.54	0.633333	0.230006	0.99369	no	--	zinc finger protein 883-like, transcript variant X1
ncbi_110521403	0.297667	1.018	1.77397	0.00333509	yes	0.826667	1.02667	0.31259	0.99369	no	--	zinc finger and SCAN domain-containing protein 21, transcript variant X1
ncbi_118938112	0.0556667	0.448	3.00861	0.000964807	yes	0.39	0.44	0.174029	0.99369	no	--	oocyte zinc finger protein XlCOF6-like
ncbi_110485476	3.73833	17.173	2.19967	1.97183e-13	yes	9.47	10.6067	0.163535	0.99369	no	UMOD	uromodulin
ncbi_110506822	1.39133	4.56467	1.71404	1.63401e-16	yes	11.2067	12.4	0.145983	0.99369	no	abhd2a	monoacylglycerol lipase ABHD2, transcript variant X1
ncbi_110529211	0.0493333	0.178	1.85124	0.0282918	yes	0.19	0.23	0.275634	0.99369	no	slc5a6a	solute carrier family 5 member 6a, transcript variant X1
ncbi_110522266	0.343333	0.851	1.30955	0.00487475	yes	1.16667	1.39667	0.259595	0.99369	no	DNAJC5	dnaJ homolog subfamily C member 5, transcript variant X1
ncbi_110509789	0.370667	0.996333	1.42651	0.0330334	yes	2.12333	2.49333	0.231745	0.99369	no	wbp1	WW domain binding protein 1, transcript variant X1
ncbi_110487353	0.245	0.763	1.6389	0.0109768	yes	2.02	1.9	-0.0883559	0.99369	no	--	zinc finger protein 2 homolog, transcript variant X1
ncbi_110523783	1.08433	2.854	1.39618	2.76962e-08	yes	2.20333	2.57	0.222081	0.99369	no	lmbrd2b	LMBR1 domain containing 2b, transcript variant X1
ncbi_110508994	2.502	5.61233	1.16552	4.26226e-06	yes	1.09	1.13333	0.0562441	0.99369	no	SNX16	sorting nexin-16, transcript variant X2
ncbi_110502172	0.0476667	0.181333	1.92759	0.0415398	yes	0.116667	0.123333	0.0801703	0.99369	no	fam160a2	FTS and Hook-interacting protein homolog, transcript variant X1
ncbi_110490692	0.0233333	0.303667	3.70202	0.0216946	yes	0.106667	0.146667	0.459432	0.99369	no	phlda2	pleckstrin homology-like domain, family A, member 2
ncbi_110508970	0.003	0.0546667	4.18763	0.0380547	yes	0.00666667	0.01	0.584963	0.99369	no	Myo7a	unconventional myosin-VIIa, transcript variant X1
ncbi_110497590	0.00633333	0.115	4.18253	0.0336432	yes	0.0666667	0.0733333	0.137504	0.99369	no	Stx11	syntaxin-11
ncbi_110520578	1.36767	3.15167	1.2044	3.56013e-12	yes	4.24667	4.88333	0.201535	0.99369	no	an3	ATP-dependent RNA helicase DDX3X, transcript variant X1
ncbi_110521814	0.084	0.449667	2.42039	0.0237113	yes	0.163333	0.186667	0.192645	0.99369	no	Dmrt2	uncharacterized LOC110521814
ncbi_110492036	0.184	0.512667	1.47832	0.0325234	yes	0.106667	0.116667	0.129283	0.994256	no	UGT2A1	UDP-glucuronosyltransferase 2A2, transcript variant X2
ncbi_110493375	0.3	0.928333	1.62968	3.46707e-06	yes	0.663333	0.753333	0.183554	0.994256	no	--	zinc finger protein 729
ncbi_110524102	0.277	1.622	2.54982	1.39108e-05	yes	0.71	0.783333	0.141807	0.99498	no	dph5	diphthamide biosynthesis 5
ncbi_110533603	0.206667	0.580333	1.48958	6.52849e-05	yes	0.243333	0.273333	0.167727	0.994995	no	ARID5B	AT-rich interactive domain-containing protein 5B, transcript variant X1
ncbi_110534381	0.761333	1.73633	1.18944	9.41324e-05	yes	0.443333	0.51	0.202105	0.995009	no	CLDND1	claudin domain-containing protein 1, transcript variant X1
ncbi_110495709	0.17	0.464	1.44859	0.00628609	yes	0.253333	0.206667	-0.293731	0.995243	no	ppp2r3a	protein phosphatase 2, regulatory subunit B'', alpha, transcript variant X1
ncbi_110523069	0.225667	0.760333	1.75244	0.0015713	yes	1.09667	1.23333	0.169438	0.995391	no	snx30	sorting nexin-30
ncbi_110509868	0.459667	0.933667	1.02232	0.0020092	yes	0.293333	0.323333	0.140481	0.995756	no	Igsf9	protein turtle homolog A
ncbi_110521496	0.0423333	0.347667	3.03784	0.00602376	yes	0.256667	0.196667	-0.384143	0.995756	no	SLC35A3	UDP-N-acetylglucosamine transporter, transcript variant X1
ncbi_110538719	0.127	0.556	2.13026	0.0178399	yes	0.483333	0.543333	0.168819	0.997212	no	ier2	immediate early response gene 2 protein
ncbi_118938116	0.0696667	0.504333	2.85584	0.00389581	yes	0.396667	0.503333	0.343587	0.997212	no	--	zinc finger protein 135-like, transcript variant X1
ncbi_110508790	1.61767	3.30067	1.02884	0.00153742	yes	0.363333	0.366667	0.0131754	0.997212	no	GRWD1	glutamate-rich WD repeat-containing protein 1
ncbi_110500958	2.173	4.62433	1.08956	1.62294e-08	yes	7.66667	8.59667	0.165178	0.997805	no	RAB21	ras-related protein Rab-21
ncbi_110532405	0.113667	0.442333	1.96032	0.0172011	yes	0.186667	0.233333	0.321928	0.998188	no	ZNF341	zinc finger protein 341, transcript variant X3
ncbi_110498204	1.032	2.295	1.15305	2.32122e-07	yes	0.753333	0.87	0.207727	0.998188	no	bahd1	bromo adjacent homology domain containing 1, transcript variant X3
ncbi_110534635	0.154333	0.673333	2.12527	0.000482263	yes	0.5	0.61	0.286881	0.998188	no	--	zinc finger protein 271-like
ncbi_110517601	1.489	3.14533	1.07887	0.0215322	yes	2.80667	3.36	0.259604	0.998188	no	tmed1	transmembrane emp24 domain-containing protein 1, transcript variant X1
ncbi_110535639	0.487333	1.18367	1.28028	0.00717801	yes	0.346667	0.4	0.206451	0.998188	no	Otulin	ubiquitin thioesterase otulin
ncbi_110528468	1.46433	3.22833	1.14055	0.00128411	yes	3.83	4.18	0.126159	0.998188	no	TMEM128	transmembrane protein 128
ncbi_100305344	4.21833	21.2383	2.33193	2.93285e-28	yes	36.4833	38.4633	0.0762462	0.998188	no	ifm3	Interferon-induced transmembrane protein 3
ncbi_110532737	0.768333	1.97267	1.36034	4.33164e-05	yes	3.19333	3.57667	0.163553	0.998188	no	LARP4	la-related protein 4, transcript variant X1
ncbi_110508406	0.417	1.00133	1.2638	0.00589849	yes	0.693333	0.75	0.113341	0.998188	no	Rnf126	E3 ubiquitin-protein ligase RNF126
ncbi_110500550	0.310667	0.782667	1.33303	1.07354e-06	yes	0.573333	0.67	0.224787	0.998195	no	pik3c2g	phosphatidylinositol-4-phosphate 3-kinase catalytic subunit type 2 gamma, transcript variant X1
ncbi_110511566	0.099	0.453333	2.19507	0.0297049	yes	0.193333	0.263333	0.4458	0.998427	no	--	zinc finger protein 239-like, transcript variant X1
ncbi_110537420	0.107	5.17067	5.59467	2.36854e-07	yes	2.16667	2.32	0.0986476	0.998746	no	SLC13A5	solute carrier family 13 member 5
ncbi_110505368	0.623	1.68333	1.43402	4.83729e-05	yes	2.24	2.59333	0.211309	0.998746	no	MAP3K7	mitogen-activated protein kinase kinase kinase 7, transcript variant X1
ncbi_110538776	1.13233	2.42567	1.09908	0.000153859	yes	2.57	2.77667	0.111586	0.999188	no	PPOX	protoporphyrinogen oxidase, transcript variant X1
ncbi_100286821	0.001	0.271667	8.08569	0.0485322	yes	0.001	0.001	0	1	no	ifn5	type I interferon 5
ncbi_100305305	0.001	1.89867	10.8908	3.15414e-09	yes	0.001	0.001	0	1	no	casp6	caspase 6, apoptosis-related cysteine peptidase
ncbi_110485326	0.0823333	0.381333	2.2115	0.0431278	yes	0.001	0.001	0	1	no	SLC16A6	monocarboxylate transporter 7
ncbi_110485442	0.301667	1.11367	1.88429	5.196e-07	yes	0.04	0.0333333	-0.263034	1	no	GIMAP4	GTPase IMAP family member 4, transcript variant X1
ncbi_110485495	0.240667	0.89	1.88677	0.0227418	yes	0.001	0.001	0	1	no	--	zinc finger protein 239-like, transcript variant X1
ncbi_110486200	0.0136667	0.299	4.45141	0.00130794	yes	0.001	0.001	0	1	no	Samd14	sterile alpha motif domain-containing protein 14, transcript variant X1
ncbi_110487850	0.001	0.235	7.87652	0.0101695	yes	0.001	0.001	0	1	no	Gjb4	gap junction beta-4 protein, transcript variant X1
ncbi_110488783	0.0296667	0.388667	3.71162	0.000484704	yes	0.001	0.001	0	1	no	FOXN3	forkhead box protein N2, transcript variant X1
ncbi_110490706	0.175667	0.409	1.21926	0.0476066	yes	0.001	0.001	0	1	no	--	zinc finger protein 184
ncbi_110492282	0.0966667	0.408333	2.07866	0.00363116	yes	0.001	0.001	0	1	no	PLAGL2	zinc finger protein PLAGL2
ncbi_110492433	0.012	0.227	4.24159	0.0313501	yes	0.001	0.001	0	1	no	si:dkey-93l1.9	Ninjurin domain-containing protein, transcript variant X1
ncbi_110493846	0.023	0.154	2.74322	0.0473187	yes	0.001	0.001	0	1	no	--	uncharacterized LOC110493846
ncbi_110495005	0.00933333	0.118333	3.66432	0.0377338	yes	0.001	0.001	0	1	no	brat1	BRCA1-associated ATM activator 1, transcript variant X1
ncbi_110495511	0.001	0.109333	6.77259	0.041727	yes	0.001	0.001	0	1	no	ARRDC4	arrestin domain-containing protein 4, transcript variant X1
ncbi_110495540	0.283333	1.001	1.82087	2.58205e-06	yes	0.001	0.001	0	1	no	Gk	glycerol kinase, transcript variant X1
ncbi_110496768	0.001	0.110667	6.79008	0.0194625	yes	0.001	0.001	0	1	no	Trib1	tribbles homolog 1-like
ncbi_110497241	0.104	0.448	2.10692	0.00422862	yes	0.001	0.001	0	1	no	--	proteoglycan 4-like, transcript variant X1
ncbi_110497315	2.65167	5.927	1.1604	1.92395e-06	yes	0.001	0.001	0	1	no	PPA2	inorganic pyrophosphatase, transcript variant X1
ncbi_110497355	0.392333	1.08767	1.47108	2.00436e-05	yes	0.001	0.001	0	1	no	CORO2A	coronin-2A, transcript variant X1
ncbi_110497398	0.001	0.213667	7.73922	0.00977307	yes	0.001	0.001	0	1	no	xpa	DNA repair protein complementing XP-A cells homolog
ncbi_110497952	0.102333	0.375333	1.8749	0.0454801	yes	0.001	0.001	0	1	no	Chrm5	muscarinic acetylcholine receptor M5-like
ncbi_110498917	0.205	1.09233	2.41372	0.00390621	yes	0.001	0.001	0	1	no	--	39S ribosomal protein L38, mitochondrial, transcript variant X2
ncbi_110499056	0.0236667	0.409	4.11117	0.0114908	yes	0.001	0.001	0	1	no	rnps1-a	RNA-binding protein with serine-rich domain 1, transcript variant X1
ncbi_110499392	0.00933333	0.146667	3.974	0.0076778	yes	0.001	0.001	0	1	no	MYOM2	myomesin-2, transcript variant X1
ncbi_110499394	0.001	0.0793333	6.30986	0.0457774	yes	0.001	0.001	0	1	no	Rps6ka2	ribosomal protein S6 kinase alpha-2
ncbi_110501587	0.001	0.118667	6.89077	0.00594037	yes	0.001	0.001	0	1	no	DPP10	inactive dipeptidyl peptidase 10, transcript variant X1
ncbi_110502494	0.0203333	0.2	3.29808	0.00415936	yes	0.001	0.001	0	1	no	CDHR3	cadherin-related family member 3
ncbi_110502833	0.212667	1.09533	2.3647	0.00133673	yes	0.001	0.001	0	1	no	ARF4	ADP-ribosylation factor 4
ncbi_110503018	0.251667	1.43633	2.5128	1.10727e-10	yes	0.001	0.001	0	1	no	gpr75	G protein-coupled receptor 75
ncbi_110504197	0.0653333	0.247667	1.92251	0.0121014	yes	0.001	0.001	0	1	no	mocs3	molybdenum cofactor synthesis 3
ncbi_110504852	0.001	0.0463333	5.53398	0.0240579	yes	0.001	0.001	0	1	no	--	rootletin-like, transcript variant X1
ncbi_110505361	0.001	0.0713333	6.1565	0.0492477	yes	0.001	0.001	0	1	no	tmem151b	transmembrane protein 151B
ncbi_110505371	0.716667	1.451	1.01767	0.00445081	yes	0.001	0.001	0	1	no	IARS2	isoleucine--tRNA ligase, mitochondrial-like, transcript variant X2
ncbi_110506253	0.105667	0.313667	1.56971	0.0108645	yes	0.001	0.001	0	1	no	fut9a	fucosyltransferase 9a, transcript variant X1
ncbi_110507312	9.79367	21.7553	1.15145	6.47425e-22	yes	9.62	11.5633	0.265449	1	no	CYP2F3	cytochrome P450 2F3-like, transcript variant X1
ncbi_110507612	0.503	1.28133	1.34902	0.00168542	yes	0.001	0.001	0	1	no	CHTOP	chromatin target of PRMT1 protein, transcript variant X1
ncbi_110507746	0.0676667	0.416333	2.62122	0.0129978	yes	0.001	0.001	0	1	no	ucp2	mitochondrial uncoupling protein 2, transcript variant X1
ncbi_110508156	0.220667	2.16833	3.29665	7.03411e-14	yes	0.001	0.001	0	1	no	alg2	ALG2 alpha-1,3/1,6-mannosyltransferase
ncbi_110508993	0.033	0.814667	4.62567	0.000653466	yes	0.001	0.001	0	1	no	TMEM238	transmembrane protein 238
ncbi_110509993	0.384667	1.055	1.45556	0.0149879	yes	0.001	0.001	0	1	no	Slc25a45	solute carrier family 25 member 45, transcript variant X1
ncbi_110511351	0.096	0.455667	2.24687	0.0305526	yes	0.001	0.001	0	1	no	CD163	deleted in malignant brain tumors 1 protein-like
ncbi_110511878	0.104667	0.432667	2.04745	0.0310246	yes	0.001	0.001	0	1	no	--	zinc finger protein 2 homolog, transcript variant X1
ncbi_110513174	0.0376667	0.170333	2.177	0.0356061	yes	0.001	0.001	0	1	no	-	sodium/hydrogen exchanger 5
ncbi_110514153	0.001	0.0803333	6.32793	0.0288344	yes	0.001	0.001	0	1	no	--	zinc finger protein 850-like
ncbi_110515047	0.161	0.548667	1.76887	0.000480366	yes	0.001	0.001	0	1	no	--	uncharacterized LOC110515047
ncbi_110515905	0.802	2.002	1.31977	8.38456e-05	yes	0.001	0.001	0	1	no	--	zinc finger protein 501-like
ncbi_110515948	0.001	0.0726667	6.18322	0.0171943	yes	0.001	0.001	0	1	no	DGKB	diacylglycerol kinase beta, transcript variant X1
ncbi_110517701	0.191333	0.568333	1.57065	0.030035	yes	0.001	0.001	0	1	no	CD5L	CD5 antigen-like
ncbi_110518747	0.013	0.23	4.14505	0.0268428	yes	0.001	0.001	0	1	no	TSPAN7	tetraspanin-7, transcript variant X1
ncbi_110518985	0.001	0.09	6.49185	0.0273047	yes	0.001	0.001	0	1	no	--	uncharacterized LOC110518985
ncbi_110519576	0.001	0.798	9.64024	3.91037e-06	yes	0.001	0.001	0	1	no	Tspan1	tetraspanin-16-like, transcript variant X1
ncbi_110520655	0.0696667	0.567333	3.02566	0.0139396	yes	0.001	0.001	0	1	no	Gzmb	granzyme B
ncbi_110524115	0.0416667	0.197667	2.2461	0.00028732	yes	0.001	0.001	0	1	no	apc2	APC regulator of WNT signaling pathway 2
ncbi_110524411	0.001	0.0466667	5.54432	0.016307	yes	0.001	0.001	0	1	no	lrrc7	leucine rich repeat containing 7, transcript variant X1
ncbi_110524663	0.001	0.108667	6.76377	0.0340084	yes	0.001	0.001	0	1	no	IRF4	interferon regulatory factor 4
ncbi_110526500	0.001	0.073	6.18982	0.0308595	yes	0.001	0.001	0	1	no	Muc2	intestinal mucin-like protein
ncbi_110528894	0.137333	0.443	1.68962	0.00851303	yes	0.001	0.001	0	1	no	--	oocyte zinc finger protein XlCOF6-like, transcript variant X1
ncbi_110530354	0.0546667	0.623	3.5105	5.08215e-06	yes	0.001	0.001	0	1	no	eng2b	homeobox protein engrailed-2b-like
ncbi_110530472	0.001	0.063	5.97728	0.0155309	yes	0.001	0.001	0	1	no	ST18	suppression of tumorigenicity 18 protein, transcript variant X1
ncbi_110531153	0.089	1.02567	3.52661	2.80615e-05	yes	0.001	0.001	0	1	no	--	odorant receptor 131-2
ncbi_110531545	0.001	0.3	8.22882	0.00624944	yes	0.001	0.001	0	1	no	--	putative ferric-chelate reductase 1, transcript variant X1
ncbi_110531632	2.566	8.09367	1.65727	2.57581e-22	yes	0.001	0.001	0	1	no	SLC1A4	neutral amino acid transporter A
ncbi_110531978	0.001	0.116667	6.86625	0.0199831	yes	0.001	0.001	0	1	no	--	uncharacterized LOC110531978
ncbi_110532637	0.368	1.079	1.55192	2.64105e-05	yes	0.001	0.001	0	1	no	GDAP1L1	ganglioside-induced differentiation-associated protein 1-like 1
ncbi_110534275	0.00566667	0.124333	4.45557	0.00166193	yes	0.001	0.001	0	1	no	C4orf54	uncharacterized protein C4orf54
ncbi_110534660	0.001	0.0433333	5.43741	0.0430774	yes	0.001	0.001	0	1	no	KIAA0319	dyslexia-associated protein KIAA0319-like
ncbi_110537857	0.331667	8.63933	4.70311	3.90314e-35	yes	0.001	0.001	0	1	no	Adap2	arf-GAP with dual PH domain-containing protein 2
ncbi_110538824	0.357	0.869	1.28343	0.000748986	yes	0.001	0.001	0	1	no	ZDBF2	uncharacterized LOC110538824, transcript variant X1
ncbi_110538854	0.036	0.272	2.91754	0.0395206	yes	0.001	0.001	0	1	no	btr02	bloodthirsty-related gene family, member 2, transcript variant X1
ncbi_118936387	0.647333	1.32267	1.03087	0.0490793	yes	0.001	0.001	0	1	no	EIF2AK1	eukaryotic translation initiation factor 2-alpha kinase 1-like
ncbi_118937324	0.179	0.555	1.63253	0.0294314	yes	0.001	0.001	0	1	no	--	nucleoporin NUP116/NSP116-like, transcript variant X1
ncbi_118938118	0.028	0.240667	3.10354	0.0167538	yes	0.001	0.001	0	1	no	--	zinc finger protein 883-like
ncbi_118939468	0.657333	1.924	1.54941	0.0122422	yes	0.001	0.001	0	1	no	--	vicilin-like seed storage protein At2g18540
ncbi_118940517	0.147333	0.507333	1.78385	0.0255182	yes	0.001	0.001	0	1	no	--	zinc finger protein 239-like
ncbi_118942851	5.614	21.6493	1.94722	5.61496e-29	yes	0.001	0.001	0	1	no	--	uncharacterized LOC118942851
ncbi_118943991	0.195667	1.03567	2.40409	6.13086e-05	yes	0.001	0.001	0	1	no	--	DNA-directed RNA polymerase II subunit RPB1-like
ncbi_118944289	0.001	0.571	9.15735	1.38674e-05	yes	0.001	0.001	0	1	no	--	uncharacterized LOC118944289, transcript variant X1
ncbi_118944297	0.0316667	0.258667	3.03006	0.0478569	yes	0.001	0.001	0	1	no	--	uncharacterized LOC118944297
ncbi_118944359	0.001	0.300333	8.23042	8.91887e-06	yes	0.001	0.001	0	1	no	--	uncharacterized LOC118944359
ncbi_118947009	0.21	0.883	2.07202	0.000473668	yes	0.001	0.001	0	1	no	--	autotransporter adhesin BpaC-like, transcript variant X1
ncbi_118964603	0.970333	29.749	4.93822	5.31854e-68	yes	0.001	0.001	0	1	no	hsp30	heat shock protein 30
ncbi_118965337	0.203667	0.580333	1.51067	0.00589028	yes	0.001	0.001	0	1	no	--	proline-rich extensin-like protein EPR1
Gene down-regulated on translation without change on transcription (Class D).
	transcriptional regulation					translational regulation
Gene_ID	FPKM (CG)	FPKM (HS)	fold_change_transcription	q_value	significant	FPKM (CG)	FPKM (HS)	fold_change_translation	q_value	significant	symbol	function annotation
ncbi_110510198	598.333	417.598	-0.518836	1.25465e-35	no	1465.53	224.37	-2.70747	6.59707e-18	yes	--	apolipoprotein A-IV-like
ncbi_110508116	28244.9	14591.1	-0.952904	1.848e-17	no	4282.38	869.57	-2.30004	1.9588e-12	yes	mid1ip1a	thyroid hormone responsive
ncbi_110506206	0.811	0.665667	-0.284902	0.48831	no	5.62667	0.001	-12.4581	6.16286e-12	yes	Neo1	neogenin, transcript variant X1
ncbi_110487688	280.759	184.536	-0.605427	1.44614e-13	no	249.09	37.79	-2.72059	1.69859e-11	yes	--	type-4 ice-structuring protein LS-12
ncbi_110537898	499.814	272.462	-0.875338	1.05387e-70	no	934.603	278.14	-1.74854	2.62186e-11	yes	--	apolipoprotein A-IV, transcript variant X1
ncbi_110507500	10.464	6.89933	-0.600906	2.04206e-06	no	47.8267	15.58	-1.61812	4.17386e-10	yes	dlc	delta-like protein C
ncbi_110487617	211.428	164.786	-0.359575	6.87366e-16	no	393.067	184.097	-1.09431	7.67227e-10	yes	sdc2-a	syndecan-2-A
ncbi_110529338	691.108	387.251	-0.835641	3.19754e-70	no	729.797	362.97	-1.00764	4.74589e-08	yes	--	uncharacterized LOC110529338, transcript variant X1
ncbi_110528881	8.89233	4.97833	-0.836899	1.97771e-10	no	33.3567	4.23	-2.97925	6.42534e-08	yes	IFI44L	interferon-induced protein 44-like
ncbi_110498968	39.99	21.057	-0.925339	2.20396e-25	no	211.54	103.253	-1.03474	2.11624e-07	yes	Gch1	GTP cyclohydrolase 1
ncbi_110526592	25.6473	13.5847	-0.91683	3.47167e-13	no	24.1767	7.24667	-1.73823	3.56542e-07	yes	NAT1	arylamine N-acetyltransferase, pineal gland isozyme NAT-10
ncbi_100135865	2118.87	2561.08	0.273459	8.00076e-08	no	3111.03	1530.86	-1.02305	3.76987e-07	yes	apoa-i-2	apolipoprotein A-I-2
ncbi_110531542	15.0937	14.899	-0.0187278	0.877255	no	55.7333	25.8533	-1.10819	4.91725e-07	yes	ndrg2	NDRG family member 2
ncbi_110536208	31.852	36.2513	0.18665	0.0454721	no	105.023	44.2433	-1.24718	5.64277e-07	yes	gc	GC vitamin D binding protein, transcript variant X1
ncbi_100135864	11121.2	11080.3	-0.00531643	0.864442	no	15659.3	6764.12	-1.21105	1.21487e-06	yes	apoa-i-1	apolipoprotein A-I-1
ncbi_118941164	4.43333	3.22667	-0.458347	0.00863585	no	38.5067	10.47	-1.87885	1.21487e-06	yes	Deptor	DEP domain-containing mTOR-interacting protein-like
ncbi_110531464	3505.56	2953.94	-0.247005	1.73666e-10	no	3900.72	1630.73	-1.25822	2.69011e-06	yes	alb1	albumin 1
ncbi_110487707	10.79	5.89933	-0.871071	7.25947e-15	no	32.2967	13.3	-1.27996	5.11085e-06	yes	ntrk1	neurotrophic tyrosine kinase, receptor, type 1, transcript variant X1
ncbi_110486250	19.2797	12.8457	-0.585798	4.25361e-14	no	146.003	59.4233	-1.2969	5.44924e-06	yes	Acly	ATP-citrate synthase, transcript variant X1
ncbi_110493559	9.891	5.66	-0.805314	3.41365e-05	no	17.6533	0.001	-14.1077	5.5589e-06	yes	sumo2	small ubiquitin-related modifier 2
ncbi_110499065	79.934	91.4993	0.194952	0.00149995	no	327.85	135.957	-1.26989	1.41633e-05	yes	G6PC	glucose-6-phosphatase
ncbi_110498384	0.962667	0.897667	-0.100857	0.854208	no	3.9	0.873333	-2.15887	2.51831e-05	yes	LPIN1	phosphatidate phosphatase LPIN1, transcript variant X1
ncbi_110500119	18.94	19.24	0.0226725	0.864632	no	85.43	37.43	-1.19055	2.64419e-05	yes	CERS2	ceramide synthase 2, transcript variant X1
ncbi_110510190	306.653	183.62	-0.739885	5.13232e-49	no	667.817	254.43	-1.39218	3.21255e-05	yes	--	apolipoprotein A-I
ncbi_110530587	131.248	227.591	0.794152	6.95526e-52	no	486.123	226.47	-1.102	5.07128e-05	yes	c3	complement C3-like
ncbi_118947902	0.778667	0.484667	-0.684013	0.560786	no	4.35667	0.001	-12.089	5.56831e-05	yes	Drg2	developmentally-regulated GTP-binding protein 2, transcript variant X1
ncbi_110511639	0.001	0.001	0	1	no	1.62333	0.001	-10.6647	0.000120243	yes	ZP2	uncharacterized LOC110511639
ncbi_110536123	40.1067	27.7603	-0.530817	4.26817e-08	no	41.5233	16.47	-1.33408	0.000153533	yes	pxmp2	peroxisomal membrane protein 2, transcript variant X1
ncbi_110502949	23.4363	14.7593	-0.667119	1.09984e-17	no	21.6767	9.36	-1.21156	0.000170984	yes	csnk1db	casein kinase I, transcript variant X3
ncbi_110523168	2.833	1.73933	-0.703796	0.000391787	no	11.4133	3.92333	-1.54057	0.000280472	yes	hmgcs1	3-hydroxy-3-methylglutaryl-CoA synthase 1 (soluble), transcript variant X1
ncbi_110529045	7.20433	12.851	0.834944	9.91699e-07	no	23.4867	10.2233	-1.19998	0.000295007	yes	Rdh7	retinol dehydrogenase 7-like, transcript variant X1
ncbi_110524858	7.72767	4.58133	-0.754265	2.28547e-08	no	17.3267	8.14333	-1.0893	0.000314947	yes	Slco2a1	solute carrier organic anion transporter family member 2A1, transcript variant X1
ncbi_110537440	8.60767	4.59267	-0.90629	4.78845e-11	no	15.7167	5.88	-1.41841	0.00038373	yes	TSKU	tsukushin, transcript variant X1
ncbi_110489575	25.49	15.6813	-0.700883	0.000352682	no	70.4367	34.7067	-1.02111	0.000544371	yes	NDUFB4	NADH dehydrogenase [ubiquinone] 1 beta subcomplex subunit 4
ncbi_110533496	7.87967	4.14967	-0.925139	5.89306e-12	no	20.7967	9.89333	-1.07182	0.000608323	yes	Gramd2b	GRAM domain-containing protein 2B, transcript variant X1
ncbi_110501637	13.0897	7.81167	-0.744726	1.08118e-06	no	35.8533	12.3467	-1.53799	0.00061589	yes	Kcne2	potassium voltage-gated channel subfamily E member 2
ncbi_110493899	2.74533	1.59933	-0.779511	2.79716e-06	no	3.73667	1.03667	-1.8498	0.000737756	yes	Itch	E3 ubiquitin-protein ligase Itchy, transcript variant X1
ncbi_110537777	3.12733	1.58467	-0.980754	7.21526e-07	no	8.01	3.93	-1.02727	0.00108055	yes	rad50	RAD50 homolog, double strand break repair protein, transcript variant X1
ncbi_110495727	0.071	0.0593333	-0.258976	0.949123	no	4.48667	0.43	-3.38324	0.00125884	yes	IFI44L	interferon-induced protein 44-like, transcript variant X1
ncbi_110533254	26.0743	13.483	-0.951489	3.59461e-24	no	23.77	11.74	-1.01771	0.00131771	yes	Ugt2a1	UDP-glucuronosyltransferase 2A1, transcript variant X1
ncbi_110513279	1.75133	0.921	-0.927181	0.00378795	no	15.9067	5.24	-1.60199	0.00139125	yes	Slc25a10	mitochondrial dicarboxylate carrier
ncbi_110519875	0.747333	1.06733	0.514187	0.352303	no	1.51333	0.001	-10.5635	0.00146498	yes	armh3	armadillo-like helical domain-containing protein 3
ncbi_110529450	4.51433	3.582	-0.333748	0.128614	no	2.92333	0.323333	-3.17652	0.00151707	yes	Klf11	Krueppel-like factor 11, transcript variant X1
ncbi_110507701	2.49767	1.475	-0.759866	5.63721e-07	no	7.38333	3.30333	-1.16035	0.00172735	yes	cluh	clustered mitochondria protein homolog, transcript variant X1
ncbi_110499041	1.296	0.658667	-0.976445	8.84528e-06	no	1.73	0.53	-1.70671	0.0018878	yes	NAV2	neuron navigator 2, transcript variant X1
ncbi_110488913	2.51233	1.45567	-0.787348	0.0199178	no	3.86	0.423333	-3.18873	0.002641	yes	Rnf130	E3 ubiquitin-protein ligase RNF130, transcript variant X2
ncbi_110506520	13.8717	10.5173	-0.399372	0.00582559	no	13.01	5.62	-1.21098	0.00264465	yes	hnf4b	hepatocyte nuclear factor 4-beta, transcript variant X1
ncbi_110485519	0.639333	0.668667	0.0647189	0.989988	no	3.43667	0.001	-11.7468	0.00297566	yes	HMGXB4	HMG domain-containing protein 4-like, transcript variant X1
ncbi_110522681	0.539667	0.338667	-0.672203	0.0349932	no	1.82	0.71	-1.35805	0.00300567	yes	ITPR2	inositol 1,4,5-trisphosphate receptor type 2, transcript variant X1
ncbi_110512903	0.286667	0.555333	0.95398	0.0287842	no	0.943333	0.001	-9.88162	0.0030387	yes	Tnpo2	transportin-2, transcript variant X1
ncbi_100305135	538.912	365.093	-0.561787	5.4874e-25	no	52.5967	26.14	-1.00871	0.00393118	yes	ybx1	Y-box binding protein
ncbi_110495884	2.32933	1.33267	-0.805601	5.81737e-07	no	4.09333	1.81333	-1.17463	0.00434397	yes	clasp1b	CLIP-associating protein 1-B, transcript variant X1
ncbi_110489277	7.71167	4.39267	-0.811946	1.58799e-11	no	5.92	2.27	-1.3829	0.00565061	yes	rad21a	double-strand-break repair protein rad21 homolog A
ncbi_110512351	2.72	1.487	-0.871202	0.010411	no	8.29	2.22	-1.90081	0.00685096	yes	Gyg1	glycogenin-2-like, transcript variant X1
ncbi_110485991	1.92833	1.046	-0.882472	0.00956129	no	15.8733	4.65667	-1.76924	0.00685096	yes	pitpnc1a	phosphatidylinositol transfer protein cytoplasmic 1a, transcript variant X1
ncbi_110538215	2.84533	2.25367	-0.336324	0.154106	no	13.12	6.42333	-1.03037	0.00720237	yes	RETREG3	reticulophagy regulator 3, transcript variant X8
ncbi_110520072	4.696	2.73367	-0.780595	1.24566e-06	no	4.83333	1.26333	-1.93578	0.007767	yes	GRB14	growth factor receptor-bound protein 14, transcript variant X1
ncbi_118936552	11.2957	8.03067	-0.492178	1.07162e-07	no	37.8467	17.12	-1.14448	0.0085678	yes	Slc25a10	mitochondrial dicarboxylate carrier-like
ncbi_110528234	6.61733	3.45367	-0.938121	6.49301e-05	no	14.5933	6.90333	-1.07994	0.00912897	yes	--	unconventional myosin-XVIIIa, transcript variant X1
ncbi_110488717	28.8847	20.4857	-0.495689	0.000221215	no	16.5167	6.16333	-1.42214	0.0096864	yes	mrpl18	mitochondrial ribosomal protein L18, transcript variant X1
ncbi_110501942	74.482	42.149	-0.821393	4.71221e-17	no	62.7067	31.0733	-1.01294	0.0113348	yes	ATP5MC3	ATP synthase F(0) complex subunit C2, mitochondrial, transcript variant X1
ncbi_110526857	0.601	0.577667	-0.0571277	0.937374	no	7.21333	1.13667	-2.66586	0.0131277	yes	Klf13	Krueppel-like factor 13
ncbi_110533329	2.10833	1.386	-0.605176	0.0235015	no	4.37	2.15333	-1.02106	0.0140811	yes	Tcerg1	transcription elongation regulator 1-like
ncbi_110529713	0.559333	0.699667	0.322959	0.732388	no	1.93333	0.001	-10.9169	0.0146401	yes	l3hypdh	trans-L-3-hydroxyproline dehydratase, transcript variant X1
ncbi_110504260	1.546	1.24633	-0.31085	0.325038	no	4.66	1.51	-1.62578	0.0157437	yes	snx9a	sorting nexin 9a, transcript variant X1
ncbi_110487344	3.00867	3.60433	0.260608	0.525145	no	12.1233	4.66667	-1.37732	0.018044	yes	BFAR	bifunctional apoptosis regulator, transcript variant X1
ncbi_110532843	1.56367	1.12667	-0.472872	0.125617	no	1.97333	0.626667	-1.65486	0.0185882	yes	hdac6	histone deacetylase 6, transcript variant X1
ncbi_110486682	8.792	9.405	0.0972366	0.689035	no	11.9767	4.57667	-1.38786	0.0186075	yes	hsd3b7	hydroxy-delta-5-steroid dehydrogenase, 3 beta- and steroid delta-isomerase
ncbi_110532402	3.39533	2.42833	-0.483587	0.0770896	no	9.58333	4.26	-1.16967	0.0188937	yes	vdra	vitamin D3 receptor A, transcript variant X1
ncbi_110527323	3.01967	3.50067	0.21324	0.579666	no	6.14333	2.01667	-1.60705	0.0197773	yes	--	uncharacterized LOC110527323
ncbi_110501477	1.74367	2.227	0.352977	0.521329	no	3.7	0.763333	-2.27714	0.0206873	yes	rdh1	retinol dehydrogenase 1
ncbi_110526776	4.56433	3.673	-0.313445	0.448704	no	40.4867	16.7833	-1.27042	0.0234391	yes	Psma4	proteasome subunit alpha type-4
ncbi_110485708	2.32733	1.33933	-0.797163	0.000707553	no	3.71333	1.60667	-1.20864	0.0251035	yes	atf7ip	activating transcription factor 7-interacting protein 1, transcript variant X2
ncbi_110537769	1.694	0.888667	-0.93072	0.000829866	no	3.37667	1.35333	-1.31908	0.0261346	yes	nr3c1	glucocorticoid receptor-like, transcript variant X2
ncbi_110529307	4.754	2.405	-0.983105	1.28257e-11	no	6.51667	2.57333	-1.3405	0.0282735	yes	IDO2	indoleamine 2,3-dioxygenase 2
ncbi_118964607	0.727667	0.371	-0.971859	0.539486	no	2.69333	0.001	-11.3952	0.0303484	yes	--	glutactin-like
ncbi_110501538	8.46033	16.3983	0.954763	1.14729e-16	no	0.963333	0.001	-9.91189	0.0303811	yes	--	T-cell surface glycoprotein CD4-like
ncbi_110524519	1.025	1.06567	0.0561323	0.920914	no	1.23	0.466667	-1.39819	0.0310105	yes	USP24	ubiquitin carboxyl-terminal hydrolase 24-like, transcript variant X1
ncbi_110527204	29.5923	22.2437	-0.411829	5.18723e-06	no	35.3933	15.9433	-1.15052	0.0327284	yes	Proz	vitamin K-dependent protein Z
ncbi_110536217	2.40633	1.425	-0.755875	0.00619356	no	5.40667	0.686667	-2.97706	0.0350557	yes	RBP4	purpurin-like, transcript variant X1
ncbi_110536312	3.186	4.13167	0.374978	0.483048	no	5.99	0.863333	-2.79457	0.0351914	yes	MYL7	myosin regulatory light chain 2, atrial isoform
ncbi_110486335	1.926	1.58733	-0.279003	0.239101	no	2.71333	0.97	-1.48401	0.0356286	yes	Unkl	putative E3 ubiquitin-protein ligase UNKL, transcript variant X1
ncbi_110489238	0.725333	0.721333	-0.00797806	0.989961	no	2.16667	0.576667	-1.90967	0.0356286	yes	rnf12-a	E3 ubiquitin-protein ligase RLIM, transcript variant X1
ncbi_110491552	4.71267	3.07133	-0.617679	0.00102497	no	8.48	3.94667	-1.10343	0.036379	yes	sv2	synaptic vesicle glycoprotein 2, transcript variant X1
ncbi_110508631	9.79467	11.1573	0.187924	0.370302	no	10.2667	3.56	-1.52802	0.0388961	yes	IGFBP5	insulin-like growth factor-binding protein 1
ncbi_110489923	2.13133	1.71367	-0.31467	0.471939	no	1.76667	0.37	-2.25543	0.0390264	yes	vps41	VPS41 subunit of HOPS complex
ncbi_110489059	12.2593	17.816	0.539293	0.00284983	no	38.2	17.95	-1.08959	0.0411683	yes	PLAAT4	phospholipase A and acyltransferase 4
ncbi_110529238	0.624667	0.849	0.442678	0.350106	no	2.95	1.36	-1.11711	0.0434536	yes	adamts3	ADAM metallopeptidase with thrombospondin type 1 motif, 3, transcript variant X1
ncbi_110486589	3.48533	2.01967	-0.787179	3.55236e-06	no	6.02	2.4	-1.32673	0.0487077	yes	TMEM104	transmembrane protein 104, transcript variant X1
ncbi_110515629	2.29733	1.64267	-0.48392	0.0838388	no	3.38	1.13	-1.5807	0.0491174	yes	NR1D2	nuclear receptor subfamily 1 group D member 2, transcript variant X1
Gene up-regulated on translation without change on transcription (Class F).
	transcriptional regulation					translational regulation
Gene_ID	FPKM (CG)	FPKM (HS)	fold_change_transcription	q_value	significant	FPKM (CG)	FPKM (HS)	fold_change_translation	q_value	significant	symbol	function annotation
ncbi_110493717	35.658	69.074	0.953917	1.06003e-33	no	14.63	74.17	2.34191	1.96571e-24	yes	cct4	T-complex protein 1 subunit delta
ncbi_110522353	44.3507	71.4923	0.688833	6.56707e-25	no	29.6433	94.1167	1.66674	4.69709e-15	yes	tcp1	t-complex 1
ncbi_110537302	6.12533	11.5963	0.920808	6.88184e-16	no	3.02333	14.6233	2.27406	4.62657e-14	yes	smarca1	SWI/SNF related, matrix associated, actin dependent regulator of chromatin, subfamily a, member 1
ncbi_110485999	23.257	33.921	0.544514	1.09142e-10	no	4.56	27.6833	2.60191	6.79651e-14	yes	cct4	T-complex protein 1 subunit delta
ncbi_110505912	13.1557	15.086	0.197526	0.188212	no	4.30667	21.67	2.33106	5.14627e-13	yes	Capn1	calpain-1 catalytic subunit
ncbi_110507714	26.8	44.5177	0.732145	6.4473e-15	no	4.27333	24.4567	2.51679	5.23754e-13	yes	CCT6A	T-complex protein 1 subunit zeta
ncbi_110499703	16.0727	30.7653	0.936696	7.8345e-23	no	12.0233	44.8933	1.90066	1.43817e-12	yes	CCT2	T-complex protein 1 subunit beta
ncbi_110513845	79.638	84.4053	0.0838772	0.53024	no	69.2033	377.21	2.44645	8.70952e-12	yes	TIMP2	metalloproteinase inhibitor 2
ncbi_110526029	40.7153	60.1447	0.562865	3.1637e-16	no	36.0967	123.983	1.78021	4.91758e-11	yes	xbp1	X-box binding protein 1
ncbi_110528113	61.4897	102.782	0.741172	5.82949e-42	no	87.5867	274.51	1.64808	2.71931e-10	yes	os9	OS9 endoplasmic reticulum lectin, transcript variant X1
ncbi_110525970	22.5137	38.0633	0.757601	1.2403e-20	no	34.1867	98.3467	1.52444	2.85377e-09	yes	creb3l3l	cAMP responsive element binding protein 3-like 3 like, transcript variant X1
ncbi_110538431	160.467	225.558	0.491224	4.35461e-16	no	158.017	450.523	1.51153	3.60123e-09	yes	--	uncharacterized LOC110538431
ncbi_110538181	12.252	18.7703	0.615437	2.27866e-08	no	1.44667	13.8733	3.26151	2.65255e-08	yes	hsc70	heat shock cognate 70
ncbi_100136763	87.8017	58.8327	-0.577631	3.65031e-07	no	180.823	587.907	1.70101	6.90714e-08	yes	fabp3	fatty acid binding protein 3, muscle and heart
ncbi_110525484	13.2043	18.1127	0.455988	0.00111794	no	21.5633	60.6267	1.49137	1.66695e-07	yes	tubb2b	tubulin, beta 2b
ncbi_110524069	15.2527	8.181	-0.898712	0.000155305	no	0.001	26.59	14.6986	2.54533e-07	yes	Uqcrh	cytochrome b-c1 complex subunit 6, mitochondrial
ncbi_100136165	57.6497	105.436	0.870983	9.35505e-32	no	92.5967	217.49	1.23192	3.80438e-07	yes	cebpb	CCAAT enhancer binding protein beta
ncbi_110498395	3.83133	6.50133	0.762889	3.80496e-19	no	6.93	15.3567	1.14794	6.98152e-07	yes	dync1h1	dynein, cytoplasmic 1, heavy chain 1, transcript variant X1
ncbi_110494052	0.001	0.001	0	1	no	4.83	25.1467	2.38027	8.71311e-07	yes	elf3	E74-like factor 3 (ets domain transcription factor, epithelial-specific)
ncbi_100135839	689.623	1066.76	0.629359	4.79614e-39	no	204.173	508.817	1.31735	1.05228e-06	yes	hsp90ab1	heat shock protein 90, alpha (cytosolic), class B member 1
ncbi_110487339	6.691	9.47967	0.502614	0.144491	no	31.81	144.503	2.18355	2.23833e-06	yes	UBL5	ubiquitin-like protein 5, transcript variant X1
ncbi_100379112	59.7307	115.212	0.947747	1.63835e-36	no	52.5467	133.1	1.34084	5.44303e-06	yes	CEBPB	CCAAT/enhancer binding protein beta2
ncbi_110528227	23.1053	20.865	-0.147141	0.23608	no	25.8967	59.3733	1.19705	5.44924e-06	yes	TUBA1C	tubulin alpha-1C chain
ncbi_110500797	19.194	27.8147	0.53519	5.71361e-17	no	78.6433	172.96	1.13704	6.33396e-06	yes	Slc3a2	4F2 cell-surface antigen heavy chain
ncbi_110486836	4.15167	3.56867	-0.218305	0.641859	no	0.001	19.9067	14.281	6.63164e-06	yes	-	methionine-R-sulfoxide reductase B1-A-like
ncbi_110535235	10.2287	20.4043	0.996257	1.30957e-13	no	23.7267	60.2533	1.34453	7.38139e-06	yes	fen1	flap endonuclease 1, transcript variant X1
ncbi_110495666	5.83833	10.4423	0.838816	1.11651e-07	no	24.7567	78.7467	1.6694	9.02669e-06	yes	--	tropomyosin alpha-1 chain, transcript variant X1
ncbi_110504566	2.737	4.532	0.727552	3.78506e-06	no	2.92667	9.61667	1.71628	1.10643e-05	yes	ogt.1	O-linked N-acetylglucosamine (GlcNAc) transferase, tandem duplicate 1, transcript variant X1
ncbi_110525273	0.001	0.001	0	1	no	5.98333	18.6567	1.64067	1.2557e-05	yes	HSP90B1	endoplasmin
ncbi_110489499	110.615	195.904	0.824604	3.22996e-35	no	248.357	574.857	1.21079	1.28997e-05	yes	CD209	C-type lectin domain family 4 member E, transcript variant X1
ncbi_110536024	10.5363	19.9343	0.919882	4.2826e-33	no	29.86	65.05	1.12333	1.51467e-05	yes	GFPT1	glutamine--fructose-6-phosphate aminotransferase [isomerizing] 1
ncbi_100135841	1583.69	1569.64	-0.0128578	0.834091	no	47.6367	125.093	1.39286	1.85838e-05	yes	hspa8	heat shock protein 8
ncbi_110521809	117.187	112.881	-0.0540182	0.456264	no	139.82	319.28	1.19125	2.12681e-05	yes	ANGPTL3	angiopoietin-related protein 3
ncbi_110535237	0.915333	1.255	0.455318	0.213756	no	1.73667	6.10667	1.81406	4.04506e-05	yes	IPO4	importin-4, transcript variant X1
ncbi_110501922	9.538	15.578	0.707751	3.03162e-10	no	14.52	32.6333	1.1683	5.56352e-05	yes	NFE2L2	nuclear factor erythroid 2-related factor 2, transcript variant X3
ncbi_110492699	3.86433	7.702	0.995014	2.49913e-08	no	16.0067	40.5233	1.34008	9.16327e-05	yes	TCEA2	transcription elongation factor A (SII), 2
ncbi_110527206	1.30767	1.50967	0.207235	0.805268	no	0.001	3.51333	11.7786	0.000120495	yes	pcid2	PCI domain-containing protein 2, transcript variant X1
ncbi_110533762	1.28933	2.43	0.914331	0.00716963	no	1.66	7.02	2.08029	0.000163332	yes	Acsl4	long-chain-fatty-acid--CoA ligase 4, transcript variant X1
ncbi_100136793	80.727	87.6483	0.118675	0.113887	no	62.7967	145.52	1.21246	0.000174149	yes	krt79	simple type II keratin K8b (S2)
ncbi_110489727	9.36933	17.255	0.880996	4.07928e-30	no	21.46	46.13	1.10406	0.000175492	yes	EGFR	melanoma receptor tyrosine-protein kinase, transcript variant X1
ncbi_110494668	1.31333	1.76733	0.428341	0.109885	no	1.49667	4.94333	1.72373	0.000185393	yes	RBM5	RNA-binding protein 5, transcript variant X1
ncbi_110531354	0.839333	1.543	0.878422	7.58637e-06	no	1.55	4.19667	1.43698	0.000185799	yes	znf638	zinc finger protein 638, transcript variant X1
ncbi_110504525	18.197	33.946	0.899541	2.0623e-31	no	34.9033	77.3767	1.14853	0.000204243	yes	Tmed9	transmembrane emp24 domain-containing protein 9
ncbi_110486107	0.872667	1.32367	0.601037	0.0647023	no	1.43	6.93667	2.27823	0.000220444	yes	colgalt1	procollagen galactosyltransferase 1
ncbi_118938213	2.95767	4.50633	0.607495	0.000312673	no	2.06667	8.81333	2.09238	0.000287181	yes	NFIL3	probable WRKY transcription factor protein 1, transcript variant X1
ncbi_110504772	5.538	9.61133	0.795372	1.03364e-11	no	15.85	34.1033	1.10543	0.000289838	yes	HSPA9	stress-70 protein, mitochondrial
ncbi_110512528	0.873667	1.66667	0.931811	0.0010033	no	0.001	2.38333	11.2188	0.000299089	yes	TRIM25	mucin-5AC-like, transcript variant X1
ncbi_110532062	9.441	15.7997	0.742883	9.76456e-08	no	15.7367	37.7533	1.26247	0.000309455	yes	SRSF6	serine/arginine-rich splicing factor 6
ncbi_110531764	11.236	11.6213	0.0486471	0.906335	no	6.94333	21.3367	1.61963	0.000384198	yes	MDH1	malate dehydrogenase, cytoplasmic
ncbi_110512261	8.10733	12.9023	0.670333	1.75256e-08	no	8.59333	21.9533	1.35315	0.000503356	yes	ppox	protoporphyrinogen oxidase, transcript variant X1
ncbi_110488353	1.16167	1.14467	-0.0212686	0.959425	no	2.13	10.6933	2.32779	0.000521012	yes	HLA-A	saoe class I histocompatibility antigen, A alpha chain
ncbi_110528504	5.367	8.23633	0.617886	4.97445e-06	no	10.4667	25.8367	1.30362	0.000532049	yes	TXNRD3	thioredoxin reductase 1, cytoplasmic
ncbi_110486370	2.75567	5.31767	0.948392	3.1284e-08	no	4.93	24.3233	2.30268	0.00061339	yes	--	intercellular adhesion molecule 1, transcript variant X1
ncbi_110505434	1.59067	2.09267	0.395711	0.233526	no	2.47667	12.5	2.33546	0.000648967	yes	CLIC4	chloride intracellular channel protein 4
ncbi_100135949	2.154	1.75133	-0.298565	0.531951	no	1.50333	10.0733	2.7443	0.000679741	yes	act2	actin, alpha skeletal muscle 2
ncbi_110538214	0.425	0.51	0.263034	0.798653	no	0.001	2.56333	11.3238	0.000816762	yes	TUBG1	tubulin gamma-1 chain
ncbi_110507364	6.25567	10.7087	0.775543	3.012e-08	no	5.58667	18.1533	1.70017	0.000886061	yes	laynb	layilin b
ncbi_100136953	0.264667	0.207667	-0.349907	0.398124	no	0.001	0.966667	9.91687	0.000917878	yes	mrb	mineralocorticoid receptor form B
ncbi_110508391	2.57267	4.92633	0.93725	0.000113175	no	3.18	11.3733	1.83856	0.000924073	yes	atf4	cyclic AMP-dependent transcription factor ATF-4
ncbi_110529829	6.67367	13.054	0.96794	1.70969e-05	no	8.67667	32.6533	1.91202	0.0009305	yes	sf3b6	splicing factor 3b, subunit 6
ncbi_110517048	8.28167	8.74933	0.079252	0.824415	no	3.11333	11.0133	1.82272	0.00093369	yes	nlrp1	NACHT, LRR and PYD domains-containing protein 1 homolog, transcript variant X3
ncbi_110491499	9.488	18.9277	0.996321	1.17732e-16	no	15.1133	32.78	1.11699	0.00109517	yes	cdk5rap3	CDK5 regulatory subunit associated protein 3
ncbi_110499908	8.32	9.97333	0.261492	0.0715188	no	10.1567	29.9667	1.56093	0.00123012	yes	IKBIP	inhibitor of nuclear factor kappa-B kinase-interacting protein
ncbi_110523356	0.458	0.819333	0.839103	0.0186232	no	1.84333	5.79333	1.65208	0.00134747	yes	tnpo1	transportin 1, transcript variant X2
ncbi_110494482	12.604	20.056	0.670152	2.79933e-12	no	19.4233	44.7633	1.20453	0.00146203	yes	Camk1	calcium/calmodulin-dependent protein kinase type 1, transcript variant X2
ncbi_100301839	33.3573	49.492	0.569191	2.99709e-11	no	46.1833	95.99	1.05551	0.0015138	yes	tmco1	transmembrane and coiled-coil domains 1
ncbi_110527315	2.16033	2.79167	0.369873	0.295487	no	3.55667	12.37	1.79825	0.00156524	yes	pspc1	paraspeckle component 1, transcript variant X1
ncbi_110528560	1.121	1.81633	0.696243	0.0647532	no	1.91333	9.18667	2.26345	0.00179181	yes	Dnttip1	deoxynucleotidyltransferase terminal-interacting protein 1
ncbi_110527229	6.13367	9.342	0.606982	7.47709e-05	no	25.5067	57.9667	1.18435	0.00183996	yes	tuba	tubulin alpha chain, transcript variant X1
ncbi_110493675	3.40833	6.325	0.891999	4.73998e-08	no	5.87333	16.55	1.49458	0.00191987	yes	SRP68	signal recognition particle subunit SRP68
ncbi_110522217	9.61067	19.1343	0.993455	1.46453e-17	no	8.59333	23.11	1.42723	0.00207863	yes	unc93a	unc-93 homolog A
ncbi_110511897	6.84433	10.5667	0.626538	5.59161e-05	no	10.6567	30.5067	1.51737	0.00223939	yes	LUC7L3	luc7-like protein 3, transcript variant X1
ncbi_100301707	16.8057	15.7023	-0.0979688	0.732388	no	9.35667	29.7467	1.66866	0.00254189	yes	syap1	synapse associated protein 1
ncbi_110523562	1.06933	1.21333	0.182264	0.757032	no	0.001	0.996667	9.96097	0.00286154	yes	npr2	atrial natriuretic peptide receptor 2, transcript variant X1
ncbi_100136053	5.927	9.64833	0.702978	9.50888e-11	no	5.32667	12.3567	1.21398	0.00286154	yes	plcg2	phospholipase C, gamma 2
ncbi_110511505	0.285667	0.343667	0.266677	0.824015	no	0.001	0.81	9.66178	0.00317499	yes	-	NACHT, LRR and PYD domains-containing protein 12
ncbi_110537588	21.4907	33.1223	0.624094	9.20326e-17	no	16.89	34.9433	1.04885	0.00331198	yes	Ceacam1	carcinoembryonic antigen-related cell adhesion molecule 5, transcript variant X1
ncbi_110533103	20.789	34.3247	0.723425	1.05615e-09	no	5.00667	18.2533	1.86624	0.00357702	yes	Tagln2	transgelin-2
ncbi_110494120	0.831333	1.63833	0.97873	0.000159892	no	5.37	13.8067	1.36237	0.00358818	yes	loxl2b	lysyl oxidase homolog 2A, transcript variant X1
ncbi_110488047	0.839333	1.50167	0.839249	0.131647	no	0.46	4.00667	3.1227	0.00362118	yes	hgh1	protein HGH1 homolog
ncbi_110530313	2.756	5.01233	0.862906	2.61828e-08	no	0.926667	4.76667	2.36286	0.00370704	yes	PLK3	serine/threonine-protein kinase PLK3
ncbi_100135927	31.1287	35.283	0.180729	0.103338	no	18.4567	41.2467	1.16014	0.00387123	yes	creld2	cysteine-rich with EGF-like domain protein 2, transcript variant X1
ncbi_118936302	1.59633	1.315	-0.279699	0.579093	no	0.396667	3.23	3.02554	0.00392636	yes	Ugt2a1	UDP-glucuronosyltransferase 2C1-like
ncbi_110536315	12.712	14.2007	0.159768	0.454108	no	11.5	33.8133	1.55596	0.00420397	yes	CERS2	ceramide synthase 2, transcript variant X1
ncbi_110521431	24.1047	28.7213	0.25281	0.0083353	no	42.48	90.11	1.0849	0.00465316	yes	ARF4	ADP-ribosylation factor 4
ncbi_110502284	10.5963	20.824	0.974682	3.18787e-23	no	14.6167	29.5	1.0131	0.00528753	yes	TM9SF3	transmembrane 9 superfamily member 3, transcript variant X1
ncbi_110529831	2.17467	2.18467	0.00661889	0.952175	no	2.19333	4.87667	1.15277	0.00536064	yes	ANK3	ankyrin-3, transcript variant X31
ncbi_110534152	3.46033	6.189	0.838795	5.05389e-12	no	9.59333	20.24	1.07711	0.00550383	yes	SLC7A3	cationic amino acid transporter 3
ncbi_110505170	3.12967	4.039	0.367989	0.230117	no	6.45333	19.4267	1.58992	0.00551879	yes	clic2	chloride intracellular channel 2
ncbi_110535281	7.49167	10.5103	0.48845	0.000343352	no	5.38333	16.2733	1.59594	0.00595744	yes	RIOK3	serine/threonine-protein kinase RIO3, transcript variant X1
ncbi_110492008	3.05433	4.411	0.530248	0.00250914	no	2.27667	9.05	1.99099	0.00606341	yes	spryd3	SPRY domain containing 3, transcript variant X1
ncbi_100305265	14.7773	27.4773	0.894856	2.78088e-09	no	53.9733	111.953	1.05258	0.0067587	yes	arf1	ADP-ribosylation factor 1
ncbi_110504537	0.187	0.294667	0.656046	0.468709	no	0.196667	1.96	3.31703	0.00686235	yes	HSPA4	heat shock 70 kDa protein 4, transcript variant X1
ncbi_110528509	2.189	2.98167	0.445847	0.0284023	no	2.08333	7.19667	1.78844	0.00689878	yes	KLF15	Krueppel-like factor 15
ncbi_110493422	5.12867	4.788	-0.0991607	0.690373	no	5.62667	14.5733	1.37298	0.00790549	yes	Oga	protein O-GlcNAcase, transcript variant X1
ncbi_110502557	912.818	1782.61	0.965591	4.4035e-102	no	1007.66	2236.62	1.15031	0.00825436	yes	si:ch1073-126c3.2	uncharacterized protein LOC555816 homolog
ncbi_110497247	0.302	0.446	0.562495	0.318245	no	0.0366667	1.12667	4.94145	0.00886313	yes	--	zinc finger protein 777, transcript variant X1
ncbi_110528193	4.00167	7.26867	0.86109	1.30292e-09	no	2.71333	7.03333	1.37414	0.0089625	yes	DTX3L	E3 ubiquitin-protein ligase DTX3L, transcript variant X1
ncbi_110536076	1.979	3.491	0.818869	0.00613761	no	14.8333	35.15	1.24468	0.00899725	yes	mob1a	MOB kinase activator 1A
ncbi_110529051	1.04533	1.70167	0.702985	0.0113	no	6.04333	16.34	1.43499	0.009038	yes	nlrp1	NACHT, LRR and PYD domains-containing protein 1 homolog
ncbi_110494131	3.68867	6.67433	0.855524	8.5938e-08	no	7.69333	19.38	1.33289	0.0107048	yes	MSI1	RNA-binding protein Musashi homolog 1, transcript variant X2
ncbi_110528563	4.85567	6.347	0.386405	0.0281137	no	6.17	13.74	1.15504	0.0115005	yes	ncoa5	nuclear receptor coactivator 5, transcript variant X1
ncbi_110491403	18.3453	20.8587	0.185234	0.0698923	no	24.2	51.28	1.08339	0.0119939	yes	ppp1r3cb	protein phosphatase 1 regulatory subunit 3C-B, transcript variant X1
ncbi_110507763	1.41167	2.732	0.952558	0.00294856	no	5.29	15.85	1.58314	0.0123249	yes	srsf1b	serine/arginine-rich splicing factor 1B, transcript variant X1
ncbi_110489906	1.77533	2.6	0.550422	0.00187221	no	2.82333	6.45667	1.19339	0.0123511	yes	SLC4A2	anion exchange protein 2, transcript variant X1
ncbi_110501701	1.45433	2.35633	0.696186	8.24652e-05	no	2.9	6.24333	1.10626	0.0124318	yes	Gcc2	GRIP and coiled-coil domain-containing protein 2, transcript variant X1
ncbi_110499385	0.813	1.41133	0.795732	0.000466022	no	0.29	1.22667	2.08062	0.0134812	yes	ZFC3H1	zinc finger C3H1 domain-containing protein, transcript variant X1
ncbi_110512480	1.08	1.512	0.485427	0.0899148	no	1.37667	5.99667	2.12298	0.0142779	yes	flot1	flotillin-1, transcript variant X1
ncbi_110528118	4.74033	6.03533	0.348445	0.104454	no	5.4	16.7333	1.63169	0.0146429	yes	PRKAG1	5'-AMP-activated protein kinase subunit gamma-1, transcript variant X1
ncbi_110528611	1.95333	3.83367	0.972787	1.23735e-05	no	3.53667	9.53333	1.43059	0.0148365	yes	vrk2	VRK serine/threonine kinase 2, transcript variant X1
ncbi_118944412	1.46567	2.09367	0.514475	0.126466	no	1.08333	6.62333	2.61208	0.0151857	yes	Hsd11b2	corticosteroid 11-beta-dehydrogenase isozyme 2-like, transcript variant X2
ncbi_110490446	2.20367	4.24967	0.947444	3.79597e-07	no	1.78	5.48	1.6223	0.015531	yes	--	zinc finger and SCAN domain-containing protein 2, transcript variant X1
ncbi_110495073	0.88	0.809333	-0.12077	0.877255	no	0.43	2.85667	2.73192	0.0159689	yes	--	interleukin-2 receptor subunit beta, transcript variant X1
ncbi_110498628	7.53233	13.1203	0.800636	4.02627e-06	no	12.71	26.8667	1.07985	0.018044	yes	PPA2	inorganic pyrophosphatase, transcript variant X1
ncbi_110491891	59.8957	69.99	0.224697	0.031112	no	35.6467	102.74	1.52716	0.0192477	yes	b2m	beta-2-microglobulin
ncbi_110537069	4.88933	8.541	0.804767	1.0885e-05	no	3.07333	12.14	1.98189	0.0196057	yes	enoph1	enolase-phosphatase E1, transcript variant X1
ncbi_110500142	2.05867	2.47867	0.267854	0.536001	no	1.11	5.77667	2.37968	0.0203344	yes	Ccdc3	coiled-coil domain-containing protein 3
ncbi_118938487	0.605	0.347667	-0.79923	0.216454	no	0.001	0.75	9.55075	0.0205548	yes	Nlrc3	NLR family CARD domain-containing protein 3-like
ncbi_110510606	0.366	0.619	0.758096	0.0264597	no	1.43667	3.58	1.31723	0.0205548	yes	ARHGEF5	trichohyalin
ncbi_110488905	1.52267	2.20233	0.532433	0.00467601	no	4.7	9.87333	1.07088	0.0212017	yes	PCDH12	protocadherin-12
ncbi_110486415	2.08033	3.903	0.907769	3.8007e-10	no	1.54667	4.63333	1.58289	0.021283	yes	ZC3H7B	zinc finger CCCH domain-containing protein 7B
ncbi_110524371	0.673	1.23	0.86998	0.00895722	no	0.656667	3.10333	2.24059	0.0215141	yes	acsbg2	acyl-CoA synthetase bubblegum family member 2, transcript variant X1
ncbi_110487335	5.193	10.1133	0.961618	0.000151759	no	11.4567	39.45	1.78384	0.0215299	yes	PIN1	peptidyl-prolyl cis-trans isomerase NIMA-interacting 1, transcript variant X2
ncbi_110493504	1.34733	1.41867	0.0744288	0.926985	no	2.43	7.94	1.70818	0.0216455	yes	TOM1	target of Myb protein 1, transcript variant X1
ncbi_110502972	0.984667	1.207	0.293718	0.704406	no	2.49667	9.29333	1.89619	0.0223718	yes	ccsapb	centriole, cilia and spindle-associated protein b, transcript variant X1
ncbi_110531576	0.918667	1.623	0.82105	0.000188053	no	0.413333	2.04667	2.3079	0.0223718	yes	sec31b	SEC31 homolog B, COPII coat complex component, transcript variant X1
ncbi_110495368	1.029	1.54967	0.590715	0.0542968	no	0.16	1.99667	3.64145	0.0227421	yes	Gas6	growth arrest-specific protein 6, transcript variant X1
ncbi_110524637	6.82433	8.65067	0.342123	0.000106965	no	7.63	15.6233	1.03395	0.023055	yes	cdh2	cadherin 2, type 1, N-cadherin (neuronal), transcript variant X1
ncbi_110515225	0.621667	0.930667	0.582123	0.23373	no	0.0533333	1.03333	4.27612	0.0233321	yes	--	zinc finger protein 93, transcript variant X1
ncbi_110506444	7.28967	12.3047	0.755281	2.69831e-08	no	6.52333	20.6233	1.6606	0.0233709	yes	eif3ja	eukaryotic translation initiation factor 3 subunit J-A
ncbi_110526187	2.08433	3.47633	0.73798	0.000375177	no	3.67667	9.44	1.36039	0.0234213	yes	CELF1	CUGBP Elav-like family member 1, transcript variant X23
ncbi_110512386	2.54867	3.06067	0.264103	0.369644	no	0.46	2.72667	2.56743	0.024287	yes	nlrp1	NLR family CARD domain-containing protein 3-like, transcript variant X1
ncbi_110500749	24.0563	18.0983	-0.41056	0.0320095	no	41.0433	113.757	1.47073	0.0245219	yes	S100P	protein S100-P
ncbi_110517700	0.323667	0.447333	0.466841	0.626779	no	0.001	1.03667	10.0177	0.0252179	yes	Trim16	tripartite motif-containing protein 16
ncbi_110497566	1.287	2.246	0.803346	1.68458e-06	no	2.10667	6.32333	1.58572	0.026046	yes	FRMD6	FERM domain-containing protein 6
ncbi_110506644	3.259	5.12233	0.652372	4.06344e-06	no	4.68	10.6	1.17948	0.0276468	yes	ANO5	anoctamin-5, transcript variant X2
ncbi_110509584	6.925	8.49567	0.294913	0.108068	no	7.05333	16.2833	1.20702	0.0283436	yes	TOR1B	torsin-1A, transcript variant X1
ncbi_100305288	55.454	68.446	0.303675	0.00250898	no	76.19	191.027	1.3261	0.0308838	yes	EIF1B	eukaryotic translation initiation factor 1B
ncbi_110523557	1.686	2.97467	0.819123	0.000159182	no	2.33	5.54667	1.25129	0.0308838	yes	smc5	structural maintenance of chromosomes 5
ncbi_110495890	3.429	4.65433	0.440787	0.0251834	no	3.11667	9.25333	1.56997	0.0325716	yes	ANOS1	anosmin-1
ncbi_110511624	14.2383	20.2507	0.508189	1.12386e-06	no	4.66667	12.0067	1.36337	0.0334853	yes	fam210ab	family with sequence similarity 210 member Ab, transcript variant X1
ncbi_110522001	5.81933	11.1857	0.942725	1.84247e-11	no	15.4967	32.18	1.05421	0.0337707	yes	TRAM2	translocating chain-associated membrane protein 2
ncbi_110506737	1.75933	3.11833	0.825746	1.62454e-07	no	1.38333	3.73333	1.43232	0.0337833	yes	SALL1	sal-like protein 1
ncbi_110485751	0.565333	0.882667	0.642767	0.236758	no	0.11	1.65	3.90689	0.0339191	yes	TAF5	transcription initiation factor TFIID subunit 5
ncbi_110537740	1.895	2.47367	0.384453	0.239525	no	3.40667	9.79667	1.52393	0.0341791	yes	P4HA2	prolyl 4-hydroxylase subunit alpha-2, transcript variant X1
ncbi_110525752	1.493	2.46467	0.723178	0.001142	no	2.75	6.42667	1.22464	0.0351914	yes	Morc2a	ATPase MORC2A, transcript variant X2
ncbi_110492312	20.5903	36.119	0.810791	4.7196e-14	no	16.84	38.1533	1.17992	0.0357537	yes	rhoab	rho-related GTP-binding protein RhoA-B
ncbi_110522434	10.266	19.1857	0.902155	8.61341e-13	no	16.9967	43.8333	1.36678	0.0374995	yes	FKBP1B	peptidyl-prolyl cis-trans isomerase FKBP1B
ncbi_110537571	2.00533	3.78067	0.914799	5.72e-12	no	1.76667	3.82667	1.11506	0.0383987	yes	ttc3	tetratricopeptide repeat domain 3, transcript variant X1
ncbi_110523912	3.284	5.80567	0.822008	1.78809e-07	no	2.66	6.02333	1.17914	0.038617	yes	MTREX	exosome RNA helicase MTR4, transcript variant X1
ncbi_110533600	3.09067	5.70967	0.885488	0.00110948	no	7.21333	17.28	1.26037	0.0393801	yes	znf346	zinc finger protein 346, transcript variant X2
ncbi_110521977	0.193667	0.355667	0.87695	0.302283	no	0.001	1.05667	10.0453	0.0398564	yes	--	zinc finger protein OZF-like
ncbi_110510220	1.301	2.542	0.966343	4.09089e-06	no	2.43667	7.01333	1.52519	0.0399683	yes	nf2b	neurofibromin 2b (merlin), transcript variant X1
ncbi_110504922	7.22467	6.57367	-0.136233	0.640267	no	15.2833	31.8267	1.05828	0.0405655	yes	TUBB4B	tubulin beta-4B chain
ncbi_110488344	1.83267	2.00467	0.129418	0.472935	no	2.27667	5.55	1.28556	0.0409123	yes	brd2a	bromodomain containing 2a, transcript variant X1
ncbi_110523521	22.763	21.506	-0.0819515	0.710188	no	19.04	39.1533	1.0401	0.0409447	yes	vps29	vacuolar protein sorting-associated protein 29, transcript variant X2
ncbi_110532057	4.72833	7.268	0.620227	0.00409064	no	13.69	32.59	1.25131	0.0424603	yes	chmp4b	charged multivesicular body protein 4c
ncbi_110530394	0.947333	1.85	0.965581	0.00912987	no	0.943333	5.38	2.51177	0.0460067	yes	trnau1apl	tRNA selenocysteine 1-associated protein 1-like
ncbi_110489747	3.55	5.414	0.608876	0.00994769	no	6.31667	15.9767	1.33873	0.0475927	yes	VAPA	vesicle-associated membrane protein-associated protein A
ncbi_110521982	4.08267	6.843	0.745117	0.000179211	no	8.76333	19.6	1.1613	0.0477177	yes	AHSA1	activator of 90 kDa heat shock protein ATPase homolog 1
ncbi_118937845	2.18867	3.281	0.584083	0.0229435	no	0.836667	3.66667	2.13174	0.0490623	yes	Nlrc3	NLR family CARD domain-containing protein 3-like
ncbi_110489287	4.96267	9.432	0.926448	3.32489e-08	no	3.88333	13.5267	1.80044	0.0492361	yes	RABAC1	prenylated Rab acceptor protein 1, transcript variant X5
ncbi_110537739	3.622	5.78167	0.674699	0.0203517	no	5.04	12.93	1.35923	0.0494141	yes	PDLIM4	PDZ and LIM domain protein 4
Gene down-regulated on transcription without change on translation (Class H).
	Transcriptional regulation					Translational regulation
Gene_IDa	FPKM (CG)	FPKM (HS)	fold_change_transcription	q_value	significant	FPKM (CG)	FPKM (HS)	fold_change_translation	q_value	significant	symbol	Function annotation
ncbi_110498805	49.9793	23.751	-1.07334	5.96962e-36	yes	221.33	114.267	-0.953794	2.65516e-10	no	prodh2	proline dehydrogenase 2, transcript variant X1
ncbi_110501995	91.423	35.1613	-1.37857	5.86901e-65	yes	170.833	90.2467	-0.920644	2.13261e-08	no	HNMT	histamine N-methyltransferase
ncbi_110531623	13.288	5.40467	-1.29785	3.41086e-38	yes	46.2133	25.2	-0.874885	3.55198e-06	no	Slc7a8	large neutral amino acids transporter small subunit 2
ncbi_110493939	199.044	96.7483	-1.04078	4.7911e-55	yes	384.083	235.78	-0.703978	4.25924e-06	no	lcat	lecithin-cholesterol acyltransferase
ncbi_110521955	700.955	325.092	-1.10847	3.62173e-102	yes	836.377	513.58	-0.703564	4.92076e-06	no	uox	urate oxidase
ncbi_110493394	106.498	52.344	-1.02473	6.02348e-42	yes	174.84	96.26	-0.861027	8.55117e-06	no	AKR1D1	aldo-keto reductase family 1 member D1
ncbi_110535824	26.9557	11.431	-1.23764	1.01422e-54	yes	108.653	61.3167	-0.825381	1.16671e-05	no	acsbg2	long-chain-fatty-acid--CoA ligase ACSBG2
ncbi_110519966	121.804	59.7573	-1.02738	1.55936e-111	yes	160.193	95.96	-0.739309	2.45867e-05	no	asmtl	acetylserotonin O-methyltransferase-like, transcript variant X2
ncbi_110492722	10.4717	4.90767	-1.09338	5.27516e-15	yes	47.1233	25.7367	-0.872616	3.46427e-05	no	SLC16A1	monocarboxylate transporter 1
ncbi_110525435	22.673	7.76533	-1.54586	1.30006e-61	yes	45.4533	24.7867	-0.874822	0.000123153	no	acsbg2	long-chain-fatty-acid--CoA ligase ACSBG2, transcript variant X1
ncbi_110524051	86.2253	36.7153	-1.23173	3.19997e-70	yes	118.657	63.19	-0.909025	0.000157173	no	ELOVL4	elongation of very long chain fatty acids protein 4, transcript variant X1
ncbi_110525964	7.60567	3.545	-1.10129	4.1992e-15	yes	16.9633	9.19333	-0.88376	0.000174295	no	prom1a	prominin-1-A, transcript variant X1
ncbi_110510283	52.7877	17.93	-1.55783	6.19777e-136	yes	189.01	126.08	-0.584123	0.000363872	no	smpd1	sphingomyelin phosphodiesterase 1
ncbi_110508855	41.8953	18.531	-1.17685	2.67344e-102	yes	47.4533	30.8833	-0.619681	0.000428317	no	agla	amylo-alpha-1, 6-glucosidase, 4-alpha-glucanotransferase a, transcript variant X1
ncbi_110537097	82.4997	28.7643	-1.52011	3.88744e-133	yes	179.157	104.55	-0.777029	0.000433384	no	slc25a1b	tricarboxylate transport protein B, mitochondrial, transcript variant X2
ncbi_110500348	32.4203	12.3677	-1.39033	1.47499e-44	yes	94.3767	58.93	-0.679428	0.000529659	no	hmgb3a	high mobility group box 3a, transcript variant X1
ncbi_110504053	16.3873	5.36367	-1.61129	7.4541e-65	yes	39.7233	19.9967	-0.990227	0.000988195	no	pipox	pipecolic acid oxidase
ncbi_110523446	788.242	391.164	-1.01086	9.75658e-128	yes	1404.6	959.127	-0.550363	0.00109382	no	bhmt	betaine-homocysteine methyltransferase
ncbi_110520403	20.065	9.19033	-1.12649	6.46143e-19	yes	43.4367	24.9967	-0.797178	0.00118415	no	cryl1	crystallin, lambda 1, transcript variant X1
ncbi_100136008	3311.61	1457.92	-1.18362	3.25302e-146	yes	3161.44	2120.4	-0.576243	0.00118877	no	rbp2	retinol-binding protein 2
ncbi_110536907	43.3343	15.5857	-1.47529	7.11824e-145	yes	132.393	84.3067	-0.651112	0.00128231	no	SCARB2	lysosome membrane protein 2, transcript variant X1
ncbi_110505842	31.19	14.6323	-1.09192	7.58406e-42	yes	60.4033	43.9233	-0.459641	0.00131881	no	Hadha	hydroxyacyl-CoA dehydrogenase trifunctional multienzyme complex subunit alpha
ncbi_110509800	33.906	12.0493	-1.49259	1.78854e-49	yes	50.4967	31.0867	-0.699892	0.00139329	no	ass1	argininosuccinate synthase 1
ncbi_110523623	10.1953	3.023	-1.75386	8.3309e-27	yes	21.68	11.5267	-0.911389	0.00163483	no	thnsl2	threonine synthase-like 2
ncbi_110486361	180.561	39.0733	-2.20823	1.05551e-209	yes	243.51	485.97	0.996886	0.00172958	no	--	uncharacterized LOC110486361
ncbi_110527131	78.024	22.594	-1.78798	1.08689e-134	yes	100.85	52.28	-0.94788	0.00176709	no	Tmem229a	transmembrane protein 229B
ncbi_110528017	16.0283	5.49	-1.54575	8.27889e-83	yes	39.44	25.1833	-0.64719	0.00180448	no	aldh4a1	delta-1-pyrroline-5-carboxylate dehydrogenase, mitochondrial
ncbi_110499299	19.0617	7.37467	-1.37002	5.29767e-44	yes	32.5133	17.87	-0.863492	0.00201332	no	abcg5	ATP-binding cassette, sub-family G (WHITE), member 5
ncbi_110534338	10.8513	2.86033	-1.92362	4.53157e-54	yes	29.1867	15.38	-0.924254	0.0021647	no	Pdcd4	programmed cell death protein 4
ncbi_110494358	229.684	108.722	-1.079	7.48559e-89	yes	332.62	194.18	-0.77648	0.00221163	no	Tat	tyrosine aminotransferase-like, transcript variant X1
ncbi_110497990	15.6003	5.59433	-1.47954	5.4501e-33	yes	25.7367	14.1433	-0.863703	0.00238019	no	KHDRBS1	KH domain-containing, RNA-binding, signal transduction-associated protein 1, transcript variant X4
ncbi_110487883	44.5873	16.346	-1.4477	3.81928e-47	yes	31.9233	16.0967	-0.987849	0.00288004	no	ABHD5	1-acylglycerol-3-phosphate O-acyltransferase ABHD5
ncbi_110512399	25.6857	11.8247	-1.11916	2.70276e-58	yes	76.34	49.77	-0.617163	0.00324723	no	Dpys	dihydropyrimidinase, transcript variant X2
ncbi_110488287	26.7003	13.0187	-1.03628	1.43967e-31	yes	88.8367	59.59	-0.576085	0.00357702	no	ANP32E	acidic leucine-rich nuclear phosphoprotein 32 family member E
ncbi_110504533	13.1007	5.73933	-1.19069	5.93183e-12	yes	65.6267	40.3967	-0.700046	0.00359031	no	SFXN1	sideroflexin-1, transcript variant X1
ncbi_110524483	21.8873	6.416	-1.77035	2.23989e-88	yes	32.7133	21.14	-0.629903	0.00404764	no	pfas	phosphoribosylformylglycinamidine synthase
ncbi_110502707	43.548	21.377	-1.02655	2.32517e-20	yes	71.63	43.0533	-0.734439	0.00427064	no	GSTA1	glutathione S-transferase 3
ncbi_100135860	3.558	1.581	-1.17023	9.97722e-19	yes	6.12	3.76667	-0.700243	0.00487591	no	cpsaseii	CAD protein, transcript variant X1
ncbi_110521482	8.23667	4.01933	-1.0351	7.0008e-22	yes	17.45	9.19667	-0.924044	0.00550383	no	Rorb	nuclear receptor ROR-beta
ncbi_100301784	14.9653	7.32967	-1.0298	2.62045e-09	yes	22.97	12.0267	-0.933514	0.00563215	no	bpnt1	bisphosphate nucleotidase 1
ncbi_110488929	121.48	56.8753	-1.09484	1.8634e-75	yes	282.77	177.837	-0.669076	0.00616367	no	tdo2a	tryptophan 2,3-dioxygenase a, transcript variant X1
ncbi_110508828	229.661	80.1427	-1.51886	3.75954e-221	yes	370.733	255.08	-0.539432	0.00626908	no	Sdr16c5	epidermal retinol dehydrogenase 2, transcript variant X1
ncbi_110528925	16.754	5.65467	-1.56699	6.30723e-29	yes	44.75	27.4167	-0.706835	0.00683246	no	hykk	hydroxylysine kinase, transcript variant X1
ncbi_110538860	24.7863	6.345	-1.96585	4.11592e-76	yes	83.4167	42.5233	-0.972081	0.0071105	no	abat	4-aminobutyrate aminotransferase
ncbi_110494100	27.1433	7.516	-1.85256	1.74443e-42	yes	66.2433	39.1967	-0.757044	0.0071904	no	SRSF3	serine/arginine-rich splicing factor 3
ncbi_100301730	335.197	156.845	-1.09567	9.8955e-71	yes	269.223	199.507	-0.432366	0.00782085	no	gstr	glutathione S-transferase rho
ncbi_110503940	5.49333	2.46567	-1.1557	2.76281e-10	yes	11.24	5.96667	-0.913645	0.00782085	no	rpa1	replication protein A1, transcript variant X1
ncbi_110530534	69.914	33.075	-1.07984	5.96426e-34	yes	198.15	119.037	-0.735187	0.00782085	no	MGST3	microsomal glutathione S-transferase 3, transcript variant X1
ncbi_110507582	19.513	8.28867	-1.23522	5.6731e-24	yes	34.0367	20.8067	-0.710044	0.00891383	no	ech1	enoyl CoA hydratase 1, peroxisomal
ncbi_110525312	176.851	87.68	-1.01221	3.21389e-27	yes	675.49	483.243	-0.483185	0.00895637	no	Cox7c	cytochrome c oxidase subunit 7C, mitochondrial
ncbi_110508832	23.6707	11.176	-1.0827	2.08831e-18	yes	24.8867	14.2567	-0.803736	0.00906194	no	cryz	crystallin, zeta (quinone reductase), transcript variant X1
ncbi_110530485	1262.57	386.441	-1.70804	0	yes	3829.63	2534.47	-0.595522	0.0102455	no	scdb	stearoyl-CoA desaturase b, transcript variant X1
ncbi_110528680	4.47733	1.90333	-1.23411	1.12018e-15	yes	10.0833	5.91667	-0.769116	0.011056	no	slmapa	sarcolemma associated protein a, transcript variant X1
ncbi_110502333	74.5133	30.424	-1.29229	3.85219e-57	yes	139.02	93.88	-0.566403	0.0122181	no	CALM1	calmodulin-1
ncbi_110537574	4.01333	1.98833	-1.01324	7.28939e-16	yes	3.1	1.62333	-0.933309	0.0129095	no	CRYBG3	uncharacterized LOC110537574, transcript variant X2
ncbi_110488667	57.7353	23.187	-1.31614	5.1498e-62	yes	60.6967	37.3833	-0.699222	0.0147461	no	etfb	electron transfer flavoprotein subunit beta, transcript variant X1
ncbi_110503633	5.06933	1.98167	-1.35508	2.45208e-32	yes	9.65	4.99333	-0.950526	0.014952	no	Arhgef1	rho guanine nucleotide exchange factor 1, transcript variant X1
ncbi_110509144	12.6207	4.85667	-1.37775	2.83753e-57	yes	23.8167	12.96	-0.877906	0.0165005	no	ACSS2	acetyl-coenzyme A synthetase, cytoplasmic-like
ncbi_110485894	4.93733	1.976	-1.32115	1.21126e-23	yes	4.26667	2.16667	-0.977632	0.0165764	no	cobl	protein cordon-bleu, transcript variant X1
ncbi_110510287	5.92167	2.63533	-1.16802	4.69584e-13	yes	9.96333	5.62	-0.826058	0.018044	no	gbe1a	glucan (1,4-alpha-), branching enzyme 1a, transcript variant X1
ncbi_118966141	18.5403	7.41067	-1.32299	6.05107e-22	yes	30.8667	16.8733	-0.871305	0.0182974	no	MEFV	probable E3 ubiquitin-protein ligase TRIML1, transcript variant X1
ncbi_110496101	45.7213	21.4547	-1.09158	5.30802e-39	yes	49.1033	32.34	-0.602501	0.0216455	no	--	transmembrane protein 268, transcript variant X1
ncbi_110521638	17.6237	6.71833	-1.39134	2.06598e-34	yes	41.1333	27.0033	-0.60717	0.0219008	no	dhcr24	24-dehydrocholesterol reductase
ncbi_110486547	8.00567	1.73433	-2.20664	1.4266e-28	yes	13.37	6.77	-0.981772	0.0219478	no	Kpna2	importin subunit alpha-1
ncbi_110488147	9.54767	4.35867	-1.13126	1.5714e-12	yes	29.8533	18.9167	-0.658234	0.0221671	no	eepd1	endonuclease/exonuclease/phosphatase family domain-containing protein 1
ncbi_110515045	42.9877	17.8643	-1.26684	9.96249e-55	yes	14.9467	8.86333	-0.753903	0.0235985	no	Hacl1	2-hydroxyacyl-CoA lyase 1
ncbi_110527277	2.388	0.408667	-2.54681	9.74932e-11	yes	10.2933	5.15	-0.999066	0.0241381	no	lancl1	LanC antibiotic synthetase component C-like 1 (bacterial), transcript variant X1
ncbi_110497328	29.531	11.7583	-1.32855	2.18582e-33	yes	29.1033	17.2567	-0.754031	0.0245708	no	HADH	hydroxyacyl-coenzyme A dehydrogenase, mitochondrial
ncbi_110488228	28.663	10.8747	-1.39822	1.7107e-46	yes	24.7967	13.0833	-0.922416	0.025824	no	TXNIP	thioredoxin-interacting protein
ncbi_110504694	8.24967	4.12367	-1.00041	3.27669e-19	yes	38.5733	26.99	-0.515179	0.0283187	no	gpc4	glypican 4
ncbi_110525724	4.742	1.33533	-1.8283	9.13006e-16	yes	15.9767	10.36	-0.624942	0.0292014	no	Ewsr1	RNA-binding protein EWS, transcript variant X1
ncbi_110494698	12.327	3.42267	-1.84863	7.42364e-59	yes	20.7867	12.45	-0.739513	0.0301624	no	Slc16a1	monocarboxylate transporter 1
ncbi_110532723	15.031	7.43533	-1.01547	1.66352e-15	yes	16.3633	9.93	-0.720601	0.031098	no	g6pd	glucose-6-phosphate 1-dehydrogenase, transcript variant X2
ncbi_110501467	13.6587	6.73567	-1.01992	1.2335e-06	yes	13.9767	7.56	-0.886562	0.0336049	no	SSB	small RNA binding exonuclease protection factor La, transcript variant X1
ncbi_110495630	12.84	4.54433	-1.4985	4.9044e-20	yes	173.797	119.037	-0.545994	0.0352079	no	MPC2	mitochondrial pyruvate carrier 2
ncbi_110492458	95.9973	41.784	-1.20004	1.58688e-58	yes	106.903	73.3533	-0.543372	0.0371547	no	sult1st2	cytosolic sulfotransferase 2, transcript variant X1
ncbi_110534497	56.7577	25.099	-1.17719	9.32438e-36	yes	98.7767	69.15	-0.514441	0.0374995	no	HMGB1P1	high mobility group protein B2
ncbi_110525832	15.901	6.059	-1.39197	1.23919e-19	yes	21.26	11.5933	-0.874846	0.0404448	no	pcna	proliferating cell nuclear antigen
ncbi_110503518	4.29667	0.775333	-2.47033	6.04168e-16	yes	19.1633	11.9333	-0.683351	0.041357	no	taf15	TAF15 RNA polymerase II, TATA box binding protein (TBP)-associated factor, transcript variant X1
ncbi_110536180	62.2997	17.0897	-1.8661	7.37335e-113	yes	170.723	123.667	-0.465204	0.0442756	no	slc25a1b	tricarboxylate transport protein B, mitochondrial
ncbi_110517298	6.01833	3.008	-1.00056	6.73752e-08	yes	11.2467	6.11	-0.880253	0.04621	no	AKAP8L	A-kinase anchor protein 8-like, transcript variant X1
ncbi_110516750	44.9697	22.032	-1.02935	1.44962e-34	yes	67.96	50.9733	-0.414943	0.0504095	no	Etfb	electron transfer flavoprotein subunit beta, transcript variant X1
ncbi_100136179	51.939	12.389	-2.06776	4.05161e-78	yes	61.5733	43.15	-0.512945	0.0507192	no	ARG1	arginase-1
ncbi_110520093	9.37133	4.62633	-1.01839	3.58837e-09	yes	17.4033	11.0667	-0.653143	0.052685	no	SSB	lupus La protein homolog B
ncbi_807972	266.272	104.425	-1.35044	7.14966e-46	yes	79.2267	49.57	-0.676519	0.0538489	no	ND3	--
ncbi_110491396	16.5523	6.23767	-1.40796	1.65315e-45	yes	26.7867	15.15	-0.822197	0.0558148	no	PANK1	pantothenate kinase 1, transcript variant X1
ncbi_110530103	8.21067	3.99833	-1.0381	7.29152e-13	yes	12.4667	7.62333	-0.709582	0.0567187	no	scinlb	scinderin like b, transcript variant X1
ncbi_110495989	5.55033	2.56633	-1.11287	6.59847e-18	yes	10.9333	6.83333	-0.678072	0.0611715	no	Ell2	RNA polymerase II elongation factor ELL2, transcript variant X1
ncbi_100136084	52.6987	21.2357	-1.31128	3.59064e-47	yes	24.6	46.8067	0.928056	0.0619384	no	cygb	cytoglobin
ncbi_110502926	3.332	1.49867	-1.15271	9.72556e-19	yes	10.88	6.04333	-0.848262	0.0624585	no	FAM20A	pseudokinase FAM20A
ncbi_110488957	601.906	260.276	-1.20949	5.21391e-104	yes	1100.35	852.683	-0.367881	0.0632992	no	GSTP1	glutathione S-transferase P
ncbi_110490588	2.152	0.866	-1.31324	2.79811e-13	yes	5	2.87333	-0.799203	0.0653161	no	MAP1S	microtubule-associated protein 1B
ncbi_110532034	27.716	8.87333	-1.64317	9.52352e-85	yes	50.5867	33.0733	-0.613089	0.0653304	no	g6pd	glucose-6-phosphate dehydrogenase, transcript variant X1
ncbi_110500450	11.5223	5.67867	-1.02081	9.54842e-29	yes	7.77667	4.51667	-0.783893	0.066007	no	Clcn3	H(+)/Cl(-) exchange transporter 3, transcript variant X1
ncbi_110523218	8.73733	3.429	-1.34941	2.04803e-14	yes	10.5833	6.09	-0.79728	0.0666477	no	ttc38	tetratricopeptide repeat domain 38
ncbi_110505760	3.733	1.61133	-1.21208	1.96952e-09	yes	9.46333	5.37333	-0.816531	0.0689744	no	rcor1	REST corepressor 1, transcript variant X1
ncbi_110535746	65.058	27.901	-1.22141	2.89178e-48	yes	142.843	111.797	-0.353557	0.0695089	no	gstt2	glutathione S-transferase theta 2
ncbi_110523763	2.53	1.132	-1.16026	0.000134639	yes	5.8	2.94667	-0.976969	0.0713919	no	wdr70	WD repeat-containing protein 70
ncbi_110524259	25.505	10.6163	-1.26449	1.02447e-28	yes	55.06	39.6967	-0.471987	0.0726441	no	cirbpb	cold inducible RNA binding protein b, transcript variant X1
ncbi_110530868	9.878	4.74133	-1.05893	2.04022e-09	yes	17.7267	10.06	-0.817291	0.0728791	no	zgc:162816	uncharacterized protein LOC571260 homolog, transcript variant X1
ncbi_110522354	87.1667	43.366	-1.00721	9.27654e-48	yes	75.4967	55.02	-0.456457	0.0737064	no	acat2	acetyl-CoA acetyltransferase 2
ncbi_110525352	2.93133	0.79	-1.89163	6.32014e-38	yes	2.34333	1.22	-0.941681	0.0744213	no	ACACB	acetyl-CoA carboxylase 2, transcript variant X3
ncbi_110524501	11.5327	5.64267	-1.03128	8.58051e-28	yes	21.55	12.2633	-0.813337	0.0792465	no	FMO5	flavin-containing monooxygenase 5, transcript variant X1
ncbi_110501899	8.749	3.50667	-1.31902	2.24315e-20	yes	32.31	21.4367	-0.5919	0.0860304	no	PDXK	pyridoxal kinase
ncbi_110487835	3.50333	0.915	-1.93688	2.25152e-16	yes	18.0233	11.28	-0.676099	0.0862811	no	mfsd2ab	sodium-dependent lysophosphatidylcholine symporter 1-B
ncbi_110506359	1.94033	0.455667	-2.09025	1.88089e-14	yes	9.41333	5.25667	-0.840557	0.0875973	no	gpt2	glutamic pyruvate transaminase (alanine aminotransferase) 2
ncbi_110486126	22.1227	8.427	-1.39243	5.03306e-35	yes	41.8133	30.81	-0.440564	0.0889666	no	ADSL	adenylosuccinate lyase
ncbi_100136272	13.7483	6.85567	-1.00389	8.73042e-24	yes	67.8567	51.9033	-0.386663	0.0895846	no	aass	aminoadipate-semialdehyde synthase
ncbi_110509571	11.6103	5.69367	-1.02798	5.28109e-10	yes	43.5967	27.6633	-0.656243	0.090899	no	MOB1B	MOB kinase activator 1B
ncbi_110523793	13.0773	6.04267	-1.11381	2.29284e-16	yes	10.1267	6.37667	-0.667285	0.0981666	no	hpse	heparanase, transcript variant X1
ncbi_110529910	4.886	1.076	-2.18298	9.70754e-37	yes	9.32667	5.01	-0.896551	0.0995416	no	sesn1	sestrin-1, transcript variant X1
ncbi_110497386	19.5447	7.14567	-1.45163	2.397e-21	yes	44.8567	32.1933	-0.47856	0.10175	no	HMGB1P1	high mobility group protein B2, transcript variant X2
ncbi_110538023	52.9173	25.652	-1.04467	1.20523e-38	yes	111.757	87.83	-0.347575	0.101861	no	MPST	3-mercaptopyruvate sulfurtransferase
ncbi_110523827	5.45167	2.63233	-1.05036	2.23218e-05	yes	60.5833	45.0867	-0.42622	0.105716	no	slc25a1b	tricarboxylate transport protein B, mitochondrial, transcript variant X1
ncbi_110500479	358.984	169.824	-1.07988	1.29367e-58	yes	380.61	303.863	-0.324891	0.10644	no	txn	thioredoxin
ncbi_110505933	22.1277	10.6507	-1.05491	2.82457e-17	yes	35.2767	20.3167	-0.796051	0.109046	no	nenf	neudesin neurotrophic factor
ncbi_110498601	3.652	0.919333	-1.99003	8.18021e-23	yes	4.05	2.32333	-0.801726	0.109288	no	smc2	structural maintenance of chromosomes protein 2-like, transcript variant X1
ncbi_110528009	12.0173	4.26367	-1.49495	5.46824e-46	yes	15.1467	11.1133	-0.446709	0.111201	no	PANK4	4'-phosphopantetheine phosphatase, transcript variant X1
ncbi_110535526	93.893	43.0383	-1.1254	2.357e-44	yes	101.147	74.13	-0.448319	0.113187	no	rmdn1	regulator of microtubule dynamics 1, transcript variant X1
ncbi_100301667	38.828	11.286	-1.78256	2.22044e-44	yes	73.69	52.2233	-0.496774	0.113711	no	tk1	thymidine kinase 1, soluble
ncbi_110499027	2.386	1.03	-1.21195	1.443e-07	yes	4.21667	2.40333	-0.811066	0.116862	no	mms19	MMS19 nucleotide excision repair protein homolog
ncbi_110505851	9.71	4.678	-1.05358	5.0515e-08	yes	7.35667	3.98667	-0.883869	0.117776	no	SLC18B1	MFS-type transporter SLC18B1
ncbi_110520125	88.912	42.488	-1.06532	3.28185e-35	yes	144.617	100.75	-0.521454	0.122666	no	ATP5MC3	ATP synthase F(0) complex subunit C3, mitochondrial, transcript variant X1
ncbi_110532526	6.85833	2.50567	-1.45266	4.50666e-13	yes	8.83	4.84667	-0.865421	0.132408	no	TUBA1A	tubulin alpha-8 chain
ncbi_110530513	30.3537	13.879	-1.12897	6.03703e-50	yes	64.7567	51.73	-0.324028	0.132408	no	gpt2l	alanine aminotransferase 2-like, transcript variant X1
ncbi_110493947	51.1223	19.611	-1.38229	1.1805e-88	yes	176.317	135.207	-0.383003	0.133718	no	slc48a1b	heme transporter hrg1-A, transcript variant X2
ncbi_110536381	19.2467	8.85067	-1.12075	1.25504e-18	yes	23.7767	14.69	-0.694712	0.136167	no	nipsnap1	nipsnap homolog 1 (C. elegans)
ncbi_110538167	34.972	17.4523	-1.00278	2.08092e-34	yes	51.89	32.6133	-0.669995	0.143841	no	PPP1R1B	protein phosphatase 1 regulatory subunit 1B
ncbi_110525639	20.9013	7.42333	-1.49346	3.04289e-30	yes	34.4067	23.1733	-0.570223	0.144376	no	IDO2	indoleamine 2,3-dioxygenase 2, transcript variant X1
ncbi_110502587	9.044	3.13167	-1.53003	1.27988e-31	yes	20.9433	13.86	-0.595564	0.146798	no	ATL2	atlastin-2, transcript variant X1
ncbi_100135826	14.896	5.95467	-1.32283	3.26299e-25	yes	38	24.7867	-0.616435	0.150642	no	ca1	carbonic anhydrase 1
ncbi_110505291	5.093	2.53267	-1.00786	1.24046e-07	yes	11.8433	7.73	-0.615535	0.15262	no	ZMPSTE24	CAAX prenyl protease 1 homolog
ncbi_110526401	9.39733	4.59567	-1.03198	4.42406e-13	yes	8.93667	5.29667	-0.754652	0.152955	no	hnf4b	hepatocyte nuclear factor 4-beta, transcript variant X1
ncbi_110509344	2.68167	1.06433	-1.33318	6.65031e-11	yes	2.45	1.30333	-0.910576	0.155785	no	ncapd2	non-SMC condensin I complex, subunit D2, transcript variant X1
ncbi_110535977	7.983	2.70167	-1.56308	1.28377e-12	yes	18.9033	11.76	-0.684753	0.15776	no	ciao1a	probable cytosolic iron-sulfur protein assembly protein ciao1-A, transcript variant X1
ncbi_110500615	20.0863	9.71333	-1.04818	8.14617e-13	yes	41.9067	25.5167	-0.71574	0.164712	no	TP53I11	tumor protein p53-inducible protein 11, transcript variant X1
ncbi_100653435	11.9423	4.85033	-1.29993	4.69572e-06	yes	20.9333	11.3533	-0.882686	0.169406	no	FKBP3	FK506 binding protein 3
ncbi_110496527	2.343	0.854667	-1.45492	2.29289e-07	yes	6.46333	3.38667	-0.932412	0.171062	no	sephs1	selenide, water dikinase 1, transcript variant X1
ncbi_110530588	24.5877	11.709	-1.07032	1.05391e-18	yes	29.6067	19.7	-0.587726	0.171621	no	VDAC2	voltage-dependent anion-selective channel protein 2
ncbi_100136342	7.363	2.843	-1.37288	3.06855e-29	yes	6.59667	4.06	-0.700257	0.172815	no	tlr3	toll-like receptor 3
ncbi_110538024	21.3927	8.83267	-1.2762	1.30233e-20	yes	39.2367	27.75	-0.499715	0.17294	no	MPST	3-mercaptopyruvate sulfurtransferase
ncbi_110491601	53.401	23.6517	-1.17492	1.79718e-25	yes	115.683	86.3	-0.422749	0.173841	no	h3f3d	H3 histone, family 3D, transcript variant X1
ncbi_110524695	105.851	49.8137	-1.08743	4.18579e-78	yes	190.95	158.297	-0.270564	0.174072	no	aldh9a1a.1	aldehyde dehydrogenase 9 family, member A1a, tandem duplicate 1
ncbi_110497652	2.707	0.976667	-1.47076	9.70912e-15	yes	8.38333	4.95333	-0.759124	0.17456	no	setd3	SET domain containing 3, actin histidine methyltransferase, transcript variant X1
ncbi_110492370	14.7387	5.62467	-1.38977	3.79488e-24	yes	19.4867	13.4767	-0.532024	0.176748	no	gpd1	glycerol-3-phosphate dehydrogenase [NAD(+)], cytoplasmic
ncbi_110524399	11.046	4.44767	-1.3124	2.56647e-13	yes	18.8667	11.0033	-0.777899	0.177684	no	aqp12	aquaporin 12
ncbi_110500229	4.05633	1.50767	-1.42786	1.36257e-28	yes	5.19333	3.18667	-0.704613	0.181528	no	STRIP2	striatin-interacting protein 1 homolog, transcript variant X1
ncbi_110535779	2.925	1.16767	-1.32481	4.77734e-14	yes	3.17	1.78667	-0.827212	0.18616	no	agtpbp1	cytosolic carboxypeptidase 1, transcript variant X1
ncbi_110530781	2.268	1.01933	-1.15379	2.19183e-05	yes	4.86667	2.44	-0.996053	0.189452	no	SPPL2B	signal peptide peptidase-like 2B, transcript variant X1
ncbi_110504699	112.393	53.1143	-1.08137	1.19091e-74	yes	179.75	147.653	-0.283778	0.195762	no	hprt1	hypoxanthine phosphoribosyltransferase 1
ncbi_110489099	42.96	21.2007	-1.01888	4.99053e-22	yes	113.107	89.2333	-0.342029	0.201744	no	eif4ebp3l	eukaryotic translation initiation factor 4E-binding protein 3-like
ncbi_110531014	1.79933	0.630333	-1.51328	1.54892e-06	yes	4.06333	2.56333	-0.664643	0.202799	no	lig1	ligase I, DNA, ATP-dependent
ncbi_110488777	4.32833	2.05633	-1.07374	2.16337e-10	yes	6.80333	3.95667	-0.781956	0.205725	no	Efemp2	EGF-containing fibulin-like extracellular matrix protein 2
ncbi_110535410	3.75433	1.47933	-1.34361	2.2832e-13	yes	6.90667	4.36667	-0.661457	0.208062	no	ezh2	enhancer of zeste 2 polycomb repressive complex 2 subunit, transcript variant X5
ncbi_110499414	18.316	4.76667	-1.94205	2.50079e-32	yes	17.76	11.4867	-0.628671	0.208602	no	PBLD	phenazine biosynthesis-like domain-containing protein, transcript variant X1
ncbi_110498059	14.2017	6.83167	-1.05575	0.000179025	yes	41.57	21.49	-0.951877	0.209074	no	COX7A2	cytochrome c oxidase subunit 7A2, mitochondrial
ncbi_110529731	4.148	1.4	-1.56699	7.16938e-13	yes	5.97667	3.10333	-0.945522	0.211571	no	KLC4	kinesin light chain 1, transcript variant X1
ncbi_110527607	102.243	49.2657	-1.05335	3.54486e-48	yes	141.387	112.88	-0.324856	0.212293	no	atp5mc3b	ATP synthase membrane subunit c locus 3b, transcript variant X1
ncbi_110535853	1.467	0.524333	-1.48431	1.21939e-09	yes	2.22333	1.18	-0.913937	0.212973	no	FKBP15	FK506-binding protein 15, transcript variant X1
ncbi_110492428	5.265	2.198	-1.26024	1.59284e-12	yes	15.66	11.59	-0.434204	0.220031	no	wu:fl23c11	interleukin-17 receptor C
ncbi_110537007	14.5583	5.513	-1.40094	6.93348e-13	yes	28.61	17.9767	-0.670394	0.220202	no	Sub1	activated RNA polymerase II transcriptional coactivator p15
ncbi_110520324	2.12167	0.926	-1.19611	3.2964e-08	yes	3.64333	2.18667	-0.736526	0.222105	no	nckap1	nck-associated protein 1, transcript variant X5
ncbi_110485193	10.4777	4.50933	-1.21633	6.19554e-21	yes	13.0733	8.16333	-0.679397	0.226086	no	Slc9a3r1	Na(+)/H(+) exchange regulatory cofactor NHE-RF1
ncbi_110528191	0.736	0.367	-1.00393	1.09301e-05	yes	1.57	1.03	-0.60812	0.226199	no	ESYT1	uncharacterized LOC110528191, transcript variant X1
ncbi_110528660	1.75433	0.847	-1.05049	0.000112015	yes	4.71333	2.87333	-0.714022	0.226199	no	atg7	ATG7 autophagy related 7 homolog (S. cerevisiae)
ncbi_110529598	6.288	2.78033	-1.17734	5.8446e-11	yes	11.0567	7.83333	-0.497218	0.227008	no	SLC22A2	solute carrier family 22 member 2
ncbi_110528053	6.46533	1.56767	-2.04411	1.369e-51	yes	22.58	15.13	-0.577633	0.227304	no	NUCKS1	nuclear ubiquitous casein and cyclin-dependent kinase substrate 1
ncbi_110524874	7.24967	2.43233	-1.57557	1.00471e-07	yes	19.2067	11.1333	-0.786722	0.228057	no	dtymk	deoxythymidylate kinase (thymidylate kinase)
ncbi_110515428	1.612	0.551667	-1.54698	0.0323385	yes	13.9267	8.34333	-0.739154	0.231549	no	Mxd4	max dimerization protein 4
ncbi_110533207	6.20033	2.49433	-1.31369	1.9202e-28	yes	13.9267	8.34333	-0.739154	0.231549	no	Mxd4	max dimerization protein 4, transcript variant X1
ncbi_110491208	17.4683	4.835	-1.85315	2.04493e-27	yes	29.68	19.3833	-0.614674	0.235967	no	sat2b	spermidine/spermine N1-acetyltransferase family member 2b, transcript variant X1
ncbi_110499186	4.99433	1.323	-1.91648	3.76462e-10	yes	8.80333	4.52333	-0.960664	0.240112	no	Atpaf2	ATP synthase mitochondrial F1 complex assembly factor 2, transcript variant X1
ncbi_110528541	1.69033	0.734	-1.20346	0.00193756	yes	4.49333	2.30333	-0.964063	0.241542	no	SNTA1	alpha-1-syntrophin
ncbi_110492455	2.455	0.926333	-1.40612	1.12423e-16	yes	2.82	1.63333	-0.787876	0.242872	no	Prrt3	proline-rich transmembrane protein 3, transcript variant X1
ncbi_110525831	43.925	17.7587	-1.30652	3.69375e-40	yes	52.5367	41.9267	-0.325457	0.242872	no	fahd2a	fumarylacetoacetate hydrolase domain containing 2A, transcript variant X2
ncbi_110493838	87.393	33.784	-1.37118	6.99783e-54	yes	21.8033	14.32	-0.606517	0.250661	no	sult6b1	sulfotransferase 6B1
ncbi_110538882	3.69133	0.983667	-1.9079	1.42849e-15	yes	4.13	2.12333	-0.959811	0.250941	no	engase	cytosolic endo-beta-N-acetylglucosaminidase, transcript variant X1
ncbi_110506675	1.29767	0.407667	-1.67046	1.28215e-11	yes	3.47333	1.82	-0.932382	0.25158	no	SOX6	transcription factor SOX-6, transcript variant X1
ncbi_110527080	13.6787	4.77	-1.51987	9.54151e-24	yes	61.72	45.5633	-0.437865	0.25158	no	calm2a	calmodulin 2a (phosphorylase kinase, delta)
ncbi_110491806	2.53967	0.822333	-1.62684	4.67176e-15	yes	3.64667	2.27333	-0.681769	0.252431	no	fgfr2	fibroblast growth factor receptor 2, transcript variant X1
ncbi_110497601	2.281	1.07233	-1.08891	7.76187e-05	yes	11.66	6.70333	-0.798617	0.254414	no	Mapre3	microtubule-associated protein RP/EB family member 3, transcript variant X1
ncbi_110494978	25.554	11.5743	-1.14262	8.46796e-30	yes	30.7167	22.8867	-0.424514	0.25577	no	slc25a20	solute carrier family 25 member 20
ncbi_110494162	5.671	2.32133	-1.28865	2.27628e-08	yes	6.60667	3.91	-0.756754	0.25999	no	ACOT2	acyl-coenzyme A thioesterase 1, transcript variant X1
ncbi_110489074	33.014	13.0863	-1.33502	1.02221e-47	yes	48.8533	33.6767	-0.536708	0.266361	no	Eva1b	protein eva-1 homolog B, transcript variant X1
ncbi_110527545	16.5467	7.63133	-1.11653	2.84866e-18	yes	15.45	8.88667	-0.797893	0.271951	no	lrrc58	leucine-rich repeat-containing protein 58-like
ncbi_110529639	4.81267	1.80767	-1.41271	1.12159e-13	yes	8.20333	5.34333	-0.61847	0.276153	no	Ehd3	EH domain-containing protein 3, transcript variant X1
ncbi_110520021	7.027	3.39433	-1.04978	1.51324e-19	yes	14.2767	9.98	-0.516547	0.278663	no	glsb	glutaminase b, transcript variant X1
ncbi_100136627	13.674	5.28667	-1.37101	4.66042e-18	yes	11.3933	6.12	-0.896586	0.27962	no	lgals9	VHSV-induced protein-9
ncbi_110506397	4.73367	1.62267	-1.54459	9.6521e-38	yes	13.9433	10.4167	-0.420682	0.279734	no	mmp15b	matrix metallopeptidase 15b
ncbi_110535755	1.24367	0.506	-1.29739	1.90536e-08	yes	1.46667	0.943333	-0.636701	0.279773	no	ACACB	acetyl-CoA carboxylase 2, transcript variant X1
ncbi_110525299	4.036	1.689	-1.25676	4.14641e-06	yes	6.27	3.71333	-0.755751	0.280025	no	nr2f1a	nuclear receptor subfamily 2 group F member 1-A, transcript variant X1
ncbi_110521620	3.15067	1.49433	-1.07616	8.50843e-08	yes	5.83	3.63333	-0.682202	0.284758	no	si:dkey-239i20.4	si:dkey-239i20.4, transcript variant X1
ncbi_100305297	9.30833	2.62267	-1.82749	3.36648e-15	yes	11.2367	7.49667	-0.583893	0.289152	no	sfrs3	Splicing factor, arginine/serine-rich 3
ncbi_110533882	2.291	0.824667	-1.47409	1.838e-06	yes	3.86333	2.21	-0.8058	0.29038	no	PPM1D	protein phosphatase 1D, transcript variant X1
ncbi_110521168	204.4	95.7973	-1.09334	2.70262e-135	yes	376.203	528.833	0.4913	0.291767	no	fads2	fatty acid desaturase 2, transcript variant X1
ncbi_110537066	20.8417	10.2307	-1.02657	1.53991e-14	yes	36.7133	29.9767	-0.292464	0.292267	no	mat2al	methionine adenosyltransferase II, alpha-like
ncbi_100305329	25.8577	7.91067	-1.70872	1.03941e-24	yes	39.1867	21.8167	-0.844932	0.298753	no	tcp4	Activated RNA polymerase II transcriptional coactivator p15
ncbi_110496626	23.767	11.6873	-1.02401	4.5629e-08	yes	77.0067	54.9033	-0.48809	0.305158	no	sem1	SEM1 26S proteasome complex subunit
ncbi_110493761	0.897333	0.389333	-1.20464	4.59906e-05	yes	3.22667	1.81	-0.834055	0.305158	no	jag1b	protein jagged-1b, transcript variant X1
ncbi_110531241	4.49033	2.09267	-1.10148	7.37548e-15	yes	11.08	8.68667	-0.351083	0.305281	no	smc1a	structural maintenance of chromosomes protein 1A
ncbi_110503712	2.22767	0.876333	-1.34598	7.24812e-09	yes	3.51	1.76667	-0.990441	0.307748	no	HIF1A	hypoxia-inducible factor 1-alpha, transcript variant X1
ncbi_110509310	1.22267	0.599333	-1.0286	4.7715e-06	yes	6.06667	4.34	-0.483209	0.307748	no	COL5A1	collagen alpha-1(XI) chain, transcript variant X1
ncbi_110485609	5.49467	1.96733	-1.48179	4.51864e-11	yes	13.93	9.06	-0.620612	0.31157	no	GOT1	aspartate aminotransferase, cytoplasmic
ncbi_110532403	2.91933	1.37733	-1.08376	0.000113248	yes	5.08	2.85333	-0.83218	0.315769	no	CALCRL	calcitonin gene-related peptide type 1 receptor
ncbi_110537432	64.638	17.479	-1.88676	8.71182e-111	yes	51.7333	33.5533	-0.624638	0.316488	no	--	non-histone chromosomal protein HMG-14
ncbi_110527991	7.85467	2.812	-1.48195	1.31772e-23	yes	12.56	9.46	-0.408924	0.31917	no	Hp1bp3	heterochromatin protein 1-binding protein 3, transcript variant X1
ncbi_110500512	0.856	0.415333	-1.04334	3.29434e-05	yes	0.9	0.496667	-0.857647	0.329902	no	kdm6ba	lysine (K)-specific demethylase 6B, a, transcript variant X1
ncbi_110497538	36.134	11.811	-1.61323	1.85017e-109	yes	80.7	63.5733	-0.344147	0.339576	no	gch1	GTP cyclohydrolase 1-like
ncbi_110535443	0.709333	0.231667	-1.61441	1.16294e-05	yes	1.38333	0.746667	-0.889613	0.343376	no	pola1	polymerase (DNA directed), alpha 1
ncbi_110503565	8.35867	4.01533	-1.05775	1.90831e-18	yes	22.2967	18.27	-0.287351	0.345261	no	clptm1	cleft lip and palate transmembrane protein 1 homolog
ncbi_100136795	4.19667	1.66633	-1.33257	1.61166e-07	yes	9.1	5.39	-0.755581	0.347442	no	ada	adenosine deaminase
ncbi_110492595	3.251	1.32733	-1.29235	4.69195e-07	yes	6.30333	3.33	-0.920593	0.348091	no	NDRG3	protein NDRG3, transcript variant X1
ncbi_110532691	5.68	2.14667	-1.40379	1.8249e-25	yes	7.78333	4.32667	-0.847132	0.348966	no	c1galt1a	glycoprotein-N-acetylgalactosamine 3-beta-galactosyltransferase 1-B, transcript variant X1
ncbi_110494427	96.5497	47.0237	-1.03788	6.05601e-73	yes	326.167	298.38	-0.128459	0.350059	no	aldh4a1	aldehyde dehydrogenase 4 family, member A1
ncbi_110497463	5.928	2.74867	-1.10881	5.53822e-05	yes	11.6067	7.57	-0.616588	0.352041	no	frg1	protein FRG1
ncbi_110489719	4.26733	1.90667	-1.16228	3.01413e-09	yes	6.04	3.59333	-0.749226	0.361829	no	PRKAG2	5'-AMP-activated protein kinase subunit gamma-2, transcript variant X1
ncbi_110534249	32.6503	13.2143	-1.30499	1.27554e-15	yes	35.6933	25.6767	-0.475197	0.366533	no	h2ax	histone H2AX
ncbi_110491729	2.057	0.782	-1.3953	9.35763e-12	yes	3.11	2.26	-0.460592	0.366763	no	svild	supervillin d, transcript variant X4
ncbi_110521830	8.91333	3.82967	-1.21875	1.93753e-21	yes	8.28333	6.03333	-0.457256	0.369498	no	ivns1abpa	influenza virus NS1A-binding protein homolog A
ncbi_110534299	21.2	6.76767	-1.64733	7.65496e-17	yes	23.3433	13.8133	-0.756949	0.371889	no	fabp2	fatty acid binding protein 2, intestinal
ncbi_110537746	5.35167	2.047	-1.38648	6.87064e-21	yes	17.7167	14.5467	-0.284419	0.374533	no	stk10	serine/threonine-protein kinase 10
ncbi_110499431	4.039	1.87967	-1.10352	0.000347048	yes	15.2967	8.96667	-0.770574	0.374976	no	mrpl27	mitochondrial ribosomal protein L27
ncbi_110525611	3.272	0.819333	-1.99765	3.33805e-09	yes	5.33333	2.76333	-0.948628	0.376709	no	ciao1b	probable cytosolic iron-sulfur protein assembly protein ciao1-B, transcript variant X1
ncbi_110507386	2.24367	1.01233	-1.14817	0.0100893	yes	6.54333	3.52	-0.89445	0.38285	no	c1qtnf5	C1q and TNF related 5, transcript variant X2
ncbi_110536500	6.34433	3.12167	-1.02315	8.94599e-14	yes	10.4667	7.75	-0.433534	0.383528	no	mccc2	methylcrotonoyl-CoA carboxylase 2 (beta), transcript variant X1
ncbi_110525933	7.48167	2.66567	-1.48886	4.80282e-28	yes	13.5633	9.69	-0.485143	0.387341	no	agpat9l	glycerol-3-phosphate acyltransferase 3-like, transcript variant X1
ncbi_110485503	2.978	0.999	-1.57579	3.9391e-15	yes	2.92	1.68	-0.797507	0.391612	no	TMC6	transmembrane channel-like protein 6, transcript variant X1
ncbi_110510080	4.93167	1.192	-2.04869	1.03776e-09	yes	10.9433	5.75	-0.928418	0.397957	no	--	uncharacterized LOC110510080
ncbi_110523606	3.10967	1.48867	-1.06274	1.91213e-12	yes	12.64	9.64667	-0.389894	0.399796	no	eng	endoglin, transcript variant X1
ncbi_100305268	10.1617	4.8	-1.08203	1.2905e-09	yes	11.6467	7.23333	-0.687185	0.402783	no	mrpl2	mitochondrial ribosomal protein L2
ncbi_110531989	0.731	0.284333	-1.36229	9.71889e-07	yes	1.35667	0.743333	-0.867985	0.40947	no	nup210	nucleoporin 210
ncbi_100136290	1.71333	0.430333	-1.99328	9.00397e-23	yes	2.38	1.3	-0.87245	0.415575	no	SOX6	SOX-LZ
ncbi_110508882	3.47067	1.28133	-1.43757	6.05987e-09	yes	10.1667	6.91333	-0.556393	0.416946	no	PCYT1A	choline-phosphate cytidylyltransferase A, transcript variant X2
ncbi_110538536	13.2783	6.21933	-1.09424	3.31447e-20	yes	25.5767	20.1667	-0.342856	0.419351	no	slc9a3r1b	SLC9A3 regulator 1b
ncbi_110499234	1.68233	0.523	-1.68558	1.00035e-08	yes	1.74333	0.973333	-0.840843	0.425308	no	RBL2	retinoblastoma-like protein 2
ncbi_110535986	1.49633	0.442333	-1.75823	4.75469e-17	yes	1.75	1.22667	-0.512612	0.425347	no	cenpe	centromere protein E, transcript variant X1
ncbi_110494017	50.556	24.921	-1.02052	3.37178e-55	yes	65.0533	55.5667	-0.227403	0.425347	no	Acy1	aminoacylase-1, transcript variant X1
ncbi_110536211	11.047	4.884	-1.17752	6.21572e-11	yes	21.5933	15.9867	-0.433717	0.429764	no	pcna	proliferating cell nuclear antigen
ncbi_110523789	19.826	6.66733	-1.57221	5.56778e-43	yes	9.62	6.86333	-0.487127	0.437419	no	gpat3	glycerol-3-phosphate acyltransferase 3
ncbi_110533677	4.847	2.327	-1.05862	9.90452e-06	yes	4.28	2.18333	-0.971078	0.442322	no	samsn1b	SAM domain, SH3 domain and nuclear localisation signals 1b, transcript variant X1
ncbi_110512108	8.77067	3.64733	-1.26584	1.35671e-20	yes	16.03	13.1733	-0.283154	0.444518	no	rad21a	double-strand-break repair protein rad21 homolog A
ncbi_110488285	3.69233	1.469	-1.3297	1.38029e-06	yes	7.91333	5.18667	-0.609478	0.445107	no	ilf2	interleukin enhancer-binding factor 2 homolog, transcript variant X3
ncbi_110505382	1.37633	0.512333	-1.42568	2.20771e-10	yes	3.17333	2.19333	-0.532874	0.449981	no	pxdn	peroxidasin, transcript variant X1
ncbi_110489385	1.77967	0.824333	-1.11031	0.000135079	yes	2.57	1.49	-0.786456	0.457153	no	TBC1D5	TBC1 domain family member 5, transcript variant X1
ncbi_110486569	3.06633	1.149	-1.41614	1.53744e-05	yes	5.07667	2.78333	-0.867068	0.457179	no	Trim39	butyrophilin subfamily 1 member A1, transcript variant X1
ncbi_110520091	7.27233	3.244	-1.16464	1.59505e-10	yes	3.08	5.90333	0.938599	0.458332	no	PHGDH	D-3-phosphoglycerate dehydrogenase
ncbi_110529806	5.822	1.73433	-1.74713	1.50612e-23	yes	6.71	4.65667	-0.527015	0.459379	no	SPECC1L	cytospin-A, transcript variant X1
ncbi_110495550	10.635	4.848	-1.13336	8.44931e-11	yes	13.4567	24.1933	0.846288	0.468869	no	TUBA1A	tubulin alpha chain-like, transcript variant X1
ncbi_110492130	2.719	0.907	-1.5839	4.44472e-07	yes	4.33333	2.39667	-0.854448	0.471743	no	slc52a3	solute carrier family 52 member 3
ncbi_110529324	10.718	5.29067	-1.01851	6.67043e-11	yes	15.6467	10.4667	-0.580053	0.471743	no	Cyp46a1	cholesterol 24-hydroxylase, transcript variant X1
ncbi_110530480	2.23633	0.816	-1.45449	1.24964e-06	yes	3.80333	2.45	-0.634483	0.472042	no	abcb8	ATP-binding cassette, sub-family B (MDR/TAP), member 8, transcript variant X1
ncbi_110500312	5.45367	1.68133	-1.69762	4.20653e-15	yes	15.0833	10.0367	-0.587675	0.478568	no	zgc:162171	uncharacterized protein LOC565931 homolog, transcript variant X2
ncbi_100305144	5.04767	2.48067	-1.02489	0.00021676	yes	5.26	3.05333	-0.784678	0.479038	no	csn5	COP9 signalosome complex subunit 5
ncbi_110506246	2.25867	1.05867	-1.09322	4.11365e-05	yes	3.78667	2.35333	-0.686223	0.481065	no	kcnk5a	potassium channel, subfamily K, member 5a
ncbi_110535578	58.9227	26.1993	-1.16929	6.02096e-35	yes	406.593	361.213	-0.170735	0.488131	no	CYB5A	cytochrome b5
ncbi_110523466	2.19533	0.768667	-1.51401	3.87316e-05	yes	2.93667	1.64333	-0.837554	0.488842	no	C12orf4	protein C12orf4 homolog, transcript variant X1
ncbi_110521595	11.5167	4.928	-1.22465	4.3291e-21	yes	13.1333	10.3833	-0.338963	0.490099	no	MCCC1	methylcrotonoyl-CoA carboxylase subunit alpha, mitochondrial, transcript variant X1
ncbi_110494382	12.1107	5.95567	-1.02394	3.12344e-10	yes	38.3333	30.1333	-0.347239	0.494117	no	nucks1a	nuclear casein kinase and cyclin-dependent kinase substrate 1a, transcript variant X1
ncbi_110489418	6.56	1.46167	-2.16608	1.54611e-18	yes	6.39	3.69	-0.792195	0.498045	no	--	cell division cycle-associated protein 3, transcript variant X1
ncbi_110531877	1.64667	0.639667	-1.36416	0.00156651	yes	5.64333	3.03667	-0.894059	0.498115	no	ACADSB	acyl-CoA dehydrogenase short/branched chain, transcript variant X2
ncbi_110510407	1.27067	0.343667	-1.8865	1.72015e-05	yes	4.69333	3.11	-0.593698	0.500971	no	enpp5	ectonucleotide pyrophosphatase/phosphodiesterase 5, transcript variant X1
ncbi_100505415	4.34733	1.76267	-1.30237	1.48627e-22	yes	4.35667	2.65333	-0.715419	0.505379	no	pparab	peroxisome proliferator-activated receptor alpha b
ncbi_100136681	5.16533	1.94567	-1.4086	1.01826e-12	yes	28.9	23.3967	-0.304766	0.507076	no	igfbp5	insulin-like growth factor binding protein 5
ncbi_110516900	2.76633	1.259	-1.1357	0.000632017	yes	4.30333	2.19667	-0.970139	0.507121	no	si:dkeyp-97a10.2	uncharacterized si:dkeyp-97a10.2, transcript variant X1
ncbi_100305281	17.112	7.133	-1.26243	2.30803e-10	yes	30.97	22.7733	-0.443526	0.508668	no	ntf2	Nuclear transport factor 2
ncbi_110494254	0.877	0.333333	-1.39561	0.00209459	yes	2.83	1.86333	-0.602916	0.510808	no	LARP4	la-related protein 4, transcript variant X1
ncbi_110491936	3.63933	1.59833	-1.18711	3.3843e-17	yes	2.98333	2.01667	-0.564953	0.510962	no	ADCY6	adenylate cyclase type 6, transcript variant X1
ncbi_110522240	4.21433	2.093	-1.00973	2.61144e-05	yes	10.7433	7.96	-0.432601	0.514597	no	NMBR	neuromedin-B receptor
ncbi_110520671	3.04467	1.34233	-1.18154	2.07331e-06	yes	7.62	5.44	-0.486184	0.518188	no	xrcc5	X-ray repair complementing defective repair in Chinese hamster cells 5
ncbi_110497847	3.66367	1.12633	-1.70165	8.34554e-13	yes	3.49667	2.36667	-0.563124	0.52676	no	tacc3	transforming acidic coiled-coil-containing protein 3, transcript variant X1
ncbi_110492374	16.8697	6.86767	-1.29654	1.02743e-13	yes	27.8	20.8433	-0.415499	0.532568	no	PTGES3	prostaglandin E synthase 3, transcript variant X2
ncbi_110505116	23.082	6.56433	-1.81405	1.49999e-72	yes	101.827	67.93	-0.583995	0.533514	no	elovl6	elongation of very long chain fatty acids protein 6
ncbi_110535503	6.30167	2.996	-1.0727	4.75288e-08	yes	9.43667	6.93333	-0.444728	0.534247	no	frrs1b	ferric-chelate reductase 1b, transcript variant X2
ncbi_110486372	1.33733	0.524333	-1.3508	6.82781e-07	yes	1.80667	1.16333	-0.635066	0.53458	no	DNMT1	DNA (cytosine-5)-methyltransferase 1, transcript variant X1
ncbi_110530877	66.3507	29.676	-1.16081	1.29719e-16	yes	93.99	75.9133	-0.308154	0.535297	no	ndufb3	NADH:ubiquinone oxidoreductase subunit B3
ncbi_110526160	4.33533	1.23533	-1.81124	1.68132e-17	yes	4.41333	2.92667	-0.59261	0.535566	no	si:ch211-288d18.1	USP6 N-terminal-like protein, transcript variant X1
ncbi_110501649	12.4013	5.947	-1.06026	1.55873e-11	yes	14.9567	11.07	-0.434133	0.53849	no	ASB9	ankyrin repeat and SOCS box protein 9
ncbi_110503767	5.371	1.81033	-1.56894	4.94144e-06	yes	14.8067	7.82	-0.921006	0.54373	no	timm8a	mitochondrial import inner membrane translocase subunit Tim8 A
ncbi_110530331	6.82167	2.356	-1.53378	3.73201e-15	yes	7.64333	5.21333	-0.551996	0.546456	no	urod	uroporphyrinogen decarboxylase
ncbi_110532875	8.15267	3.99267	-1.02992	4.12334e-10	yes	10.18	7.24333	-0.491012	0.547166	no	SLC25A20	mitochondrial carnitine/acylcarnitine carrier protein, transcript variant X1
ncbi_110523176	1.13367	0.318333	-1.83239	1.07301e-10	yes	2.23333	1.14667	-0.961753	0.548401	no	psd3l	pleckstrin and Sec7 domain containing 3, like, transcript variant X1
ncbi_110485563	6.88633	3.03467	-1.1822	3.94947e-20	yes	4.79333	2.94333	-0.703578	0.548595	no	SQLE	squalene monooxygenase, transcript variant X1
ncbi_110490524	21.044	7.73933	-1.44313	3.96472e-23	yes	18.7933	13.1567	-0.514427	0.548842	no	INO80C	INO80 complex subunit C
ncbi_110505216	17.7607	8.679	-1.03309	1.11715e-12	yes	31.3633	25.1867	-0.316419	0.550874	no	ccdc32	coiled-coil domain containing 32, transcript variant X2
ncbi_110497520	6.65167	2.775	-1.26123	4.13392e-18	yes	16.3167	12.5867	-0.37445	0.55495	no	Pdcd4	programmed cell death protein 4
ncbi_100135807	4.73333	1.90433	-1.31357	9.0012e-09	yes	9.92667	7.28667	-0.44605	0.566577	no	Dbt	branched-chain alpha-keto acid lipoamide acyltransferase
ncbi_110524793	1.27367	0.448333	-1.50634	0.00289875	yes	4.04667	2.07667	-0.962464	0.566834	no	NEK7	serine/threonine-protein kinase Nek7, transcript variant X1
ncbi_100305153	14.9907	5.545	-1.43481	4.99272e-13	yes	18.27	11.22	-0.703404	0.583936	no	sumo2	SMT3 suppressor of mif two 3 homolog 2 (S. cerevisiae)
ncbi_110529528	10.1727	4.87633	-1.06083	5.12171e-22	yes	6.87	4.64667	-0.564114	0.584292	no	amd1	S-adenosylmethionine decarboxylase proenzyme
ncbi_110494563	4.60833	1.21333	-1.92527	1.0005e-12	yes	10.87	7.88667	-0.462864	0.587106	no	mafb	transcription factor MafB
ncbi_110523671	2.251	0.578667	-1.95976	2.63313e-17	yes	2.06	1.28667	-0.679006	0.588805	no	atp8b5b	ATPase phospholipid transporting 8B5b
ncbi_110493542	2.77367	1.00433	-1.46556	2.24795e-18	yes	2.17	1.52333	-0.510463	0.588805	no	Pnpla6	patatin-like phospholipase domain-containing protein 6, transcript variant X1
ncbi_110506498	2.18867	0.805333	-1.44239	8.25373e-05	yes	4.92	3.00333	-0.712094	0.588805	no	PARVA	alpha-parvin
ncbi_110526152	1.37633	0.269333	-2.35337	6.52569e-16	yes	1.29333	0.816667	-0.663275	0.591312	no	CKAP5	cytoskeleton-associated protein 5, transcript variant X1
ncbi_110487807	1.37733	0.651667	-1.07967	0.00104112	yes	6.94667	3.97333	-0.805971	0.591624	no	ncaldb	neurocalcin delta b
ncbi_110494110	14.5123	5.99433	-1.27561	7.74753e-07	yes	51.13	39.17	-0.384421	0.59238	no	uqcc2	ubiquinol-cytochrome-c reductase complex assembly factor 2
ncbi_110490236	10.568	4.207	-1.32884	8.97102e-14	yes	12.0733	8.69667	-0.47329	0.595579	no	AKR1B1	aldo-keto reductase family 1 member B1
ncbi_110521140	1.86	0.904	-1.04091	9.73524e-05	yes	2.58333	1.68667	-0.615059	0.595761	no	man2c1	mannosidase, alpha, class 2C, member 1, transcript variant X1
ncbi_110508859	5.335	1.18333	-2.17263	2.99196e-20	yes	2.85	1.59667	-0.835899	0.598657	no	rxrga	retinoic acid receptor RXR-gamma-A, transcript variant X1
ncbi_110502286	28.5853	12.4317	-1.20126	3.21974e-20	yes	32.8967	27.56	-0.255366	0.598693	no	PRDX3	thioredoxin-dependent peroxide reductase, mitochondrial
ncbi_110499544	1.63533	0.449667	-1.86266	6.4536e-11	yes	6.4	3.81	-0.748281	0.598693	no	map2k6	dual specificity mitogen-activated protein kinase kinase 6, transcript variant X1
ncbi_110492372	2.68267	0.758	-1.8234	5.40486e-07	yes	3.89333	2.32667	-0.742741	0.59994	no	prim1	DNA primase subunit 1
ncbi_110530213	2.12667	0.938	-1.18093	1.55878e-06	yes	3.09667	1.95667	-0.662318	0.601204	no	TOX	thymocyte selection-associated high mobility group box protein TOX, transcript variant X1
ncbi_110532102	2.249	0.940333	-1.25804	4.47336e-09	yes	6.20667	4.58333	-0.437421	0.603622	no	Acss2	acetyl-coenzyme A synthetase, cytoplasmic, transcript variant X1
ncbi_110522272	6.76433	2.90067	-1.22156	4.56886e-09	yes	4.96667	2.77	-0.842392	0.604335	no	slc25a27	solute carrier family 25 member 27
ncbi_100305215	5.79367	1.781	-1.70179	4.87994e-13	yes	8.38667	5.47333	-0.615678	0.605403	no	cirbp	cold inducible RNA binding protein
ncbi_101268926	2.53167	0.684	-1.88802	0.0274308	yes	12.0633	6.61667	-0.866452	0.613204	no	fabp7b	fatty acid binding protein 7, brain, b
ncbi_110529933	1.43233	0.530333	-1.4334	3.07956e-14	yes	1.84	1.42667	-0.367057	0.622918	no	myo10	myosin X
ncbi_110529615	10.541	4.556	-1.21017	1.42453e-11	yes	7.60667	12.5067	0.717361	0.623133	no	pbk	lymphokine-activated killer T-cell-originated protein kinase homolog
ncbi_110507583	19.2377	8.18033	-1.2337	9.67833e-33	yes	14.59	10.85	-0.427285	0.623133	no	Srsf7	serine/arginine-rich splicing factor 7, transcript variant X1
ncbi_101268971	348.105	165.638	-1.07149	7.13323e-111	yes	694.263	642.49	-0.111809	0.625983	no	Elovl2	elongation of very long chain fatty acids protein 2, transcript variant X2
ncbi_110515989	1.378	0.520667	-1.40414	1.28328e-05	yes	3.14667	2.19333	-0.520699	0.626407	no	ARHGAP42	rho GTPase-activating protein 42, transcript variant X1
ncbi_110504006	4.368	1.87067	-1.22342	0.000428743	yes	9.91333	6.30667	-0.652493	0.626583	no	get1	guided entry of tail-anchored proteins factor 1, transcript variant X1
ncbi_110490239	17.0507	8.152	-1.0646	9.88346e-14	yes	46.5367	77.9833	0.744798	0.630913	no	stmp1	short transmembrane mitochondrial protein 1
ncbi_110505321	16.172	6.90433	-1.22792	8.3408e-25	yes	24.0833	19.37	-0.314211	0.631886	no	iah1	isoamyl acetate hydrolyzing esterase 1 (putative), transcript variant X1
ncbi_110499262	1.42133	0.593333	-1.26033	0.00018014	yes	1.79	1.18	-0.601173	0.634439	no	hltf	helicase-like transcription factor, transcript variant X1
ncbi_110494595	1.19133	0.406	-1.55303	1.19425e-05	yes	3.27333	1.88333	-0.797472	0.6386	no	zgc:113054	uncharacterized zgc:113054, transcript variant X1
ncbi_110492051	2.186	0.833667	-1.39075	9.86381e-13	yes	1.32333	0.84	-0.655715	0.639623	no	mical1	F-actin-monooxygenase mical1, transcript variant X1
ncbi_110506010	33.3157	16.583	-1.0065	1.05728e-15	yes	47.08	41.71	-0.174721	0.641475	no	Polr2e	DNA-directed RNA polymerases I, II, and III subunit RPABC1
ncbi_110514320	2.39267	0.617333	-1.9545	4.74349e-19	yes	2.07333	1.09667	-0.918827	0.647257	no	phka2	phosphorylase kinase, alpha 2 (liver), transcript variant X1
ncbi_110525297	2.39533	1.07333	-1.15813	0.000102484	yes	3.17667	1.95333	-0.701576	0.64882	no	HBP1	HMG box-containing protein 1, transcript variant X1
ncbi_110520978	5.313	0.770333	-2.78597	2.9407e-11	yes	8.53667	4.65667	-0.874375	0.649091	no	BATF	basic leucine zipper transcriptional factor ATF-like 3
ncbi_110490021	3.98967	1.32467	-1.59064	8.56856e-16	yes	2.89	2	-0.531069	0.649558	no	ARHGAP12	rho GTPase-activating protein 12, transcript variant X1
ncbi_110537442	1.50067	0.470333	-1.67385	1.67169e-05	yes	1.76333	0.946667	-0.897377	0.651512	no	GDPD5	glycerophosphodiester phosphodiesterase domain-containing protein 5, transcript variant X1
ncbi_110530878	14.089	6.754	-1.06076	6.06642e-08	yes	5.64667	3.12667	-0.852774	0.651716	no	EEF1D	elongation factor 1-delta, transcript variant X1
ncbi_110529161	2.03567	1.01533	-1.00355	6.52127e-05	yes	5.59	4.00667	-0.480446	0.652487	no	Add3	gamma-adducin, transcript variant X1
ncbi_110526354	8.50167	3.754	-1.17932	4.89429e-06	yes	17.6967	13.8067	-0.358113	0.653984	no	dhdh.2	dihydrodiol dehydrogenase, tandem duplicate 2
ncbi_110493736	1.059	0.325667	-1.70123	9.25317e-05	yes	8.43667	5.07	-0.734687	0.65451	no	PPP3R1	calcineurin subunit B type 1, transcript variant X2
ncbi_110525288	8.21967	4.04467	-1.02306	6.13599e-19	yes	9.68	7.32	-0.403163	0.654513	no	rhobtb4	Rho related BTB domain containing 4, transcript variant X1
ncbi_110524496	1.432	0.641667	-1.15814	0.0158507	yes	3.66	2.12	-0.787779	0.654941	no	aurkb	aurora kinase B, transcript variant X1
ncbi_110520863	2.54133	0.914333	-1.47479	0.000680582	yes	6.2	3.8	-0.706269	0.656527	no	efna1b	ephrin-A1b
ncbi_110496393	35.4123	14.1317	-1.32532	1.3767e-19	yes	53.81	46.07	-0.224047	0.657744	no	Nr0b2	nuclear receptor subfamily 0 group B member 2
ncbi_110507776	6.12667	2.428	-1.33533	1.67284e-12	yes	8.23333	6.54667	-0.330716	0.659728	no	rpa1	replication protein A 70 kDa DNA-binding subunit, transcript variant X1
ncbi_110529582	1.92633	0.871	-1.14511	1.43325e-07	yes	3.19333	2.10333	-0.602386	0.660306	no	Man1a1	mannosyl-oligosaccharide 1,2-alpha-mannosidase IA
ncbi_110524828	3.208	1.50667	-1.09031	1.60388e-08	yes	2.74333	2.03333	-0.432083	0.661461	no	hps3	HPS3 biogenesis of lysosomal organelles complex 2 subunit 1, transcript variant X1
ncbi_110529943	2.518	0.541	-2.21858	2.21364e-19	yes	4.54	3.6	-0.334695	0.662905	no	kif11	kinesin-like protein KIF11-B
ncbi_101268902	21.0543	9.58233	-1.13567	4.15754e-21	yes	12.25	9.34333	-0.390773	0.666558	no	Nr1h4	bile acid receptor, transcript variant X1
ncbi_110485269	4.06133	0.728667	-2.47862	2.27954e-06	yes	6.62667	4.26333	-0.636301	0.667737	no	Trap1	heat shock protein 75 kDa, mitochondrial
ncbi_110525582	3.19433	1.32833	-1.2659	8.7766e-10	yes	10.0133	8.12667	-0.301187	0.668084	no	fgfr2	fibroblast growth factor receptor 2, transcript variant X1
ncbi_100136690	4.73133	0.785333	-2.59087	1.08289e-15	yes	4.49	2.66667	-0.751678	0.670089	no	ccnb1	cyclin B1
ncbi_110517212	6.06033	2.967	-1.03039	9.10218e-07	yes	13.8833	11.11	-0.321495	0.672163	no	rtcb	RNA-splicing ligase RtcB homolog
ncbi_118936497	3.64267	1.64667	-1.14545	0.00103749	yes	14.3767	10.7	-0.426118	0.6764	no	lias	lipoyl synthase, mitochondrial-like
ncbi_110490217	5.34333	1.131	-2.24014	4.43122e-23	yes	6.17667	4.23	-0.546171	0.680856	no	Acot5	acyl-coenzyme A thioesterase 5, transcript variant X1
ncbi_110528545	9.959	4.57967	-1.12076	1.27351e-06	yes	14.6067	11.33	-0.366479	0.681468	no	pxmp4	peroxisomal membrane protein 4
ncbi_110491414	3.88033	1.25533	-1.62811	1.46905e-06	yes	8.55333	5.64667	-0.599087	0.682279	no	dnajc9	DnaJ (Hsp40) homolog, subfamily C, member 9, transcript variant X2
ncbi_110489198	4.394	1.87167	-1.23121	1.018e-05	yes	5.53333	3.66	-0.596305	0.682931	no	mecr	enoyl-[acyl-carrier-protein] reductase, mitochondrial, transcript variant X1
ncbi_110535620	3.24867	1.14867	-1.49989	1.53452e-07	yes	5.04667	3.46	-0.544559	0.683594	no	enosf1	enolase superfamily member 1
ncbi_110531509	6.23333	3.09	-1.0124	0.000318383	yes	10.2867	7.10333	-0.534207	0.683594	no	emc4	ER membrane protein complex subunit 4
ncbi_110517966	3.504	1.60433	-1.12703	0.00018967	yes	2.24333	4.14667	0.886308	0.689447	no	--	cell division cycle-associated protein 3, transcript variant X1
ncbi_110505741	2.42533	1.01767	-1.25292	5.87304e-13	yes	2.15333	1.22667	-0.811828	0.691075	no	FBXO33	F-box only protein 33
ncbi_110508385	3.886	1.37533	-1.4985	4.15399e-40	yes	5.44	3.92	-0.472753	0.691658	no	ZNF704	zinc finger protein 704, transcript variant X1
ncbi_110528138	9.24667	4.16167	-1.15177	7.10881e-08	yes	9.02667	6.67333	-0.435786	0.693835	no	ruvbl1	RuvB-like AAA ATPase 1, transcript variant X1
ncbi_110527724	0.68	0.334667	-1.02281	0.00250295	yes	1.45	0.76	-0.931982	0.698152	no	Appl1	DCC-interacting protein 13-alpha, transcript variant X1
ncbi_110526019	26.8727	8.75467	-1.61802	1.60888e-23	yes	15.54	10.5067	-0.564681	0.699119	no	CIRBP	glycine-rich RNA-binding protein 1
ncbi_110529967	2.579	0.816	-1.66017	5.67868e-08	yes	5.08333	2.83333	-0.843274	0.699119	no	phb2a	prohibitin 2a, transcript variant X1
ncbi_110522623	4.27933	1.888	-1.18053	0.000264534	yes	6.13	3.78333	-0.696229	0.703332	no	fam228a	family with sequence similarity 228 member A
ncbi_110496220	5.012	1.42633	-1.81308	2.42043e-15	yes	4.22333	3.10667	-0.443015	0.704861	no	kifc1	kinesin family member C1, transcript variant X1
ncbi_110536958	0.536333	0.226667	-1.24256	0.000401933	yes	0.71	0.49	-0.535037	0.705569	no	Znf462	zinc finger protein 462, transcript variant X1
ncbi_110530001	1.18933	0.424667	-1.48575	7.29484e-05	yes	3.30333	2.33667	-0.499471	0.705569	no	Yme1l1	ATP-dependent zinc metalloprotease YME1L1, transcript variant X3
ncbi_110507865	3.45333	1.693	-1.02841	1.41096e-06	yes	9.35	7.61333	-0.296438	0.705626	no	ilvbl	2-hydroxyacyl-CoA lyase 2, transcript variant X1
ncbi_110522758	8.50133	3.71733	-1.19342	1.05866e-07	yes	10.01	5.89	-0.765102	0.706595	no	ube2na	ubiquitin-conjugating enzyme E2Na
ncbi_110505563	13.5497	5.72567	-1.24274	1.1057e-09	yes	18.2367	13.9133	-0.390374	0.710919	no	Gstz1	maleylacetoacetate isomerase, transcript variant X1
ncbi_110537139	3.754	1.187	-1.66111	4.82062e-10	yes	4.59	2.62	-0.808927	0.718687	no	ppp1r3b	protein phosphatase 1 regulatory subunit 3B, transcript variant X2
ncbi_110504724	2.32667	0.574333	-2.0183	1.51893e-06	yes	2.35667	1.23667	-0.930291	0.719858	no	cenpu	centromere protein U, transcript variant X1
ncbi_110531827	0.596667	0.223333	-1.41773	0.0220995	yes	1.98	1.04	-0.928917	0.724734	no	Capg	macrophage-capping protein, transcript variant X1
ncbi_110494269	1.407	0.507667	-1.47067	1.87965e-08	yes	1.93667	1.48	-0.387978	0.724824	no	fancd2	FA complementation group D2, transcript variant X1
ncbi_110502683	2.71767	0.432	-2.65327	1.2062e-11	yes	3.16667	2.11667	-0.581171	0.726605	no	prim2	DNA primase subunit 2
ncbi_110489124	11.7463	5.28933	-1.15105	4.02606e-07	yes	25.4433	17.4033	-0.547924	0.727525	no	pin4	protein (peptidylprolyl cis/trans isomerase) NIMA-interacting, 4 (parvulin), transcript variant X1
ncbi_110522288	0.998	0.390667	-1.3531	0.00255149	yes	1.24333	0.656667	-0.92098	0.729127	no	CD2AP	CD2-associated protein, transcript variant X1
ncbi_110531873	2.831	1.06067	-1.41634	9.72129e-14	yes	1.30333	0.736667	-0.823122	0.729697	no	PDE5A	cGMP-specific 3',5'-cyclic phosphodiesterase, transcript variant X1
ncbi_110506372	4.70133	2.26767	-1.05186	0.00049976	yes	5.91	3.62667	-0.704514	0.729697	no	zgc:162297	uncharacterized protein F13E9.13, mitochondrial, transcript variant X2
ncbi_110489765	1.46267	0.664667	-1.1379	0.0360169	yes	3.90667	2.35667	-0.72919	0.73116	no	zgc:101569	enoyl-CoA hydratase, transcript variant X1
ncbi_110524287	4.038	1.53567	-1.39478	1.0054e-05	yes	9.96	7.64333	-0.381944	0.737471	no	HMG20B	SWI/SNF-related matrix-associated actin-dependent regulator of chromatin subfamily E member 1-related, transcript variant X1
ncbi_110538772	2.93267	1.187	-1.30489	2.60292e-12	yes	3.05333	2.34333	-0.381823	0.738137	no	ERN1	serine/threonine-protein kinase/endoribonuclease IRE1, transcript variant X1
ncbi_110495113	4.44367	1.96367	-1.1782	2.85527e-10	yes	5.95	3.8	-0.64689	0.741388	no	r3hdm4	R3H domain containing 4
ncbi_110533741	6.543	2.39767	-1.44832	8.05831e-20	yes	10.4833	8.74	-0.262392	0.74145	no	rrm1	ribonucleotide reductase M1 polypeptide
ncbi_110494745	0.930667	0.147667	-2.65592	1.94006e-05	yes	1.30667	0.656667	-0.992658	0.742429	no	CETP	cholesteryl ester transfer protein, plasma
ncbi_110485215	1.42	0.408333	-1.79807	7.94082e-08	yes	0.98	1.93	0.977747	0.742937	no	IGHG3	uncharacterized LOC110485215, transcript variant X1
ncbi_110493450	23.3903	11.612	-1.0103	7.42054e-14	yes	22.7333	16.5767	-0.455655	0.742937	no	PRDX1	peroxiredoxin-1
ncbi_110492262	5.583	2.14867	-1.3776	1.00909e-11	yes	8.21333	6.32	-0.378043	0.742937	no	Ugt2a1	UDP-glucuronosyltransferase 2A1-like
ncbi_110485945	2.23033	0.802	-1.47559	7.90539e-05	yes	3.17333	1.67	-0.926151	0.74577	no	DIRAS2	GTP-binding protein Rhes-like
ncbi_110521587	0.839667	0.156333	-2.42519	4.42068e-08	yes	0.906667	0.546667	-0.729911	0.745964	no	ECT2	protein ECT2, transcript variant X1
ncbi_110487804	2.149	0.869333	-1.30568	3.21598e-05	yes	2.36	1.31333	-0.845554	0.747277	no	rnmt	RNA (guanine-7-) methyltransferase, transcript variant X1
ncbi_110494294	75.1563	36.5373	-1.04052	1.1175e-42	yes	31.0167	26.7233	-0.214944	0.747277	no	H1-10	histone H1.10
ncbi_110492103	0.981667	0.440333	-1.15664	0.0160608	yes	1.70667	1.01667	-0.747335	0.748312	no	racgap1	Rac GTPase activating protein 1, transcript variant X1
ncbi_110507706	0.751	0.204667	-1.87554	0.00017962	yes	2.22	1.45667	-0.607889	0.749348	no	Septin4	septin-4, transcript variant X1
ncbi_118941099	10.9897	4.11433	-1.41742	3.20565e-13	yes	18.6667	12.89	-0.534212	0.749608	no	mid1ip1b	mid1-interacting protein 1-B-like
ncbi_118948239	2.50033	0.480333	-2.38001	5.49135e-15	yes	3.8	5.91	0.637159	0.751541	no	Nlrc3	NLR family CARD domain-containing protein 3-like
ncbi_110536878	0.896	0.249667	-1.8435	0.00187942	yes	1.59	0.906667	-0.810383	0.753651	no	ift74	intraflagellar transport 74
ncbi_110518232	1.431	0.715333	-1.00034	0.0221331	yes	2.29667	1.31333	-0.806308	0.75722	no	STK26	serine/threonine-protein kinase 26, transcript variant X1
ncbi_110507756	1.113	0.503667	-1.14391	0.00100311	yes	1.46333	0.783333	-0.90156	0.75722	no	TRAF4	TNF receptor-associated factor 4
ncbi_110499954	2.554	1.18467	-1.10828	4.19972e-11	yes	1.77	1.19333	-0.568752	0.758794	no	ANO4	anoctamin-4, transcript variant X1
ncbi_110527486	0.993667	0.329	-1.59467	0.000702815	yes	2.94	1.99	-0.563048	0.758891	no	fzd7-a	frizzled-7-A
ncbi_110492785	2.236	1.04733	-1.0942	4.41835e-06	yes	5.00667	3.49333	-0.519246	0.76013	no	Set	protein SET, transcript variant X1
ncbi_110507293	1.93	0.661667	-1.54442	0.000233848	yes	1.56333	0.8	-0.966554	0.760412	no	PTK2	focal adhesion kinase 1-like, transcript variant X1
ncbi_110504415	0.448333	0.195667	-1.19617	0.017012	yes	0.373333	0.193333	-0.949374	0.763042	no	DOCK2	dedicator of cytokinesis protein 2, transcript variant X1
ncbi_110491237	3.16033	0.644	-2.29494	1.11288e-07	yes	6.12	3.49	-0.810305	0.763042	no	tomm20a	translocase of outer mitochondrial membrane 20
ncbi_110532392	0.898	0.369333	-1.28179	0.0101193	yes	3.50333	1.96	-0.837875	0.764112	no	DFFB	DNA fragmentation factor subunit beta, transcript variant X1
ncbi_110509946	1.75267	0.485333	-1.8525	4.69054e-11	yes	2.13333	1.59333	-0.421061	0.768815	no	kif4	kinesin family member 4
ncbi_110529451	17.793	4.203	-2.08182	8.02676e-44	yes	15.2333	12.2933	-0.309356	0.768898	no	rrm2	ribonucleoside-diphosphate reductase subunit M2
ncbi_110508716	8.01067	1.975	-2.02007	2.93435e-20	yes	6.66	4.36333	-0.610091	0.771187	no	urod	uroporphyrinogen decarboxylase
ncbi_110495768	1.20333	0.53	-1.18297	0.000109356	yes	6.35	5.18667	-0.291949	0.774131	no	Msn	radixin, transcript variant X1
ncbi_110525915	0.875333	0.331	-1.403	0.00147165	yes	0.863333	0.506667	-0.768881	0.774169	no	pnpla7b	patatin-like phospholipase domain containing 7b, transcript variant X1
ncbi_110524454	1.31633	0.282333	-2.22105	0.000522848	yes	1.58667	0.836667	-0.923274	0.774169	no	RFC4	replication factor C subunit 4, transcript variant X1
ncbi_110510104	1.401	0.397	-1.81925	9.52165e-08	yes	1.35	0.773333	-0.803797	0.774169	no	kif20a	kinesin family member 20A, transcript variant X1
ncbi_110489007	0.988333	0.238667	-2.05	8.70606e-09	yes	1.95	1.38333	-0.495325	0.777792	no	ATP8A1	phospholipid-transporting ATPase IA, transcript variant X1
ncbi_110526378	1.72267	0.550333	-1.64627	6.67493e-07	yes	3.3	1.68667	-0.968291	0.78257	no	PARVA	alpha-parvin, transcript variant X1
ncbi_100301745	2.277	0.997	-1.19147	0.00154962	yes	3.54667	2.19	-0.695533	0.783029	no	hus1	HUS1 checkpoint clamp component
ncbi_110502667	44.3527	20.7577	-1.09538	6.16007e-60	yes	108.64	102.617	-0.0822903	0.785819	no	PGAM1	phosphoglycerate mutase 1
ncbi_110523651	1.696	0.406	-2.06258	5.82381e-07	yes	2.47333	1.40667	-0.814176	0.786519	no	si:ch211-127i16.2	probable flavin-containing monoamine oxidase A, transcript variant X1
ncbi_110489937	8.51133	3.22367	-1.40068	1.66646e-21	yes	13.1167	11.6067	-0.176447	0.787137	no	THOP1	thimet oligopeptidase
ncbi_110497955	0.287	0.088	-1.70548	0.00121121	yes	0.503333	0.263333	-0.934624	0.789424	no	LD	formin, transcript variant X1
ncbi_110489878	2.31267	1.00233	-1.20619	0.000331244	yes	1.69	1.05667	-0.677503	0.791255	no	EIF4G1	E3 ubiquitin/ISG15 ligase TRIM25, transcript variant X1
ncbi_110538527	1.09033	0.383667	-1.50684	0.0123758	yes	2.87667	1.76333	-0.706093	0.791292	no	Trim39	butyrophilin subfamily 1 member A1, transcript variant X1
ncbi_110497692	5.14467	1.53567	-1.74421	7.63973e-06	yes	4.24667	2.21667	-0.937939	0.791292	no	dtd2	D-aminoacyl-tRNA deacylase 2, transcript variant X1
ncbi_100305188	5.72567	2.755	-1.05539	9.15107e-06	yes	7.47333	5.24	-0.512185	0.795325	no	gltp	glycolipid transfer protein
ncbi_110522929	0.705333	0.337667	-1.06271	0.0246111	yes	2.67667	1.73	-0.629665	0.800652	no	bmpr1bb	bone morphogenetic protein receptor, type IBb, transcript variant X1
ncbi_110498995	0.813667	0.232667	-1.80617	8.10868e-07	yes	0.803333	0.493333	-0.703436	0.801064	no	kif20bb	kinesin family member 20Bb, transcript variant X2
ncbi_110535313	2.89	0.784	-1.88214	5.18492e-16	yes	10.4	7.73333	-0.427421	0.805475	no	si:ch211-217a12.1	alanine aminotransferase 2-like, transcript variant X1
ncbi_110529353	1.959	0.896667	-1.12747	7.54376e-09	yes	2.42667	1.97	-0.30078	0.806343	no	PLEKHG3	pleckstrin homology domain-containing family G member 3, transcript variant X1
ncbi_110532393	0.794333	0.178	-2.15787	9.02144e-11	yes	1.41667	1.06333	-0.413906	0.806349	no	CKAP5	cytoskeleton-associated protein 5-A, transcript variant X1
ncbi_110497603	0.997333	0.371333	-1.42536	4.48525e-07	yes	1	0.54	-0.888969	0.807009	no	DNMT3A	DNA (cytosine-5)-methyltransferase 3A, transcript variant X1
ncbi_110537249	1.75367	0.767	-1.19308	0.000222286	yes	1.38667	0.693333	-1	0.807863	no	Cuedc1	CUE domain-containing protein 1, transcript variant X1
ncbi_110529358	2.035	0.835667	-1.28403	6.17786e-05	yes	8.82667	6.94	-0.346933	0.808621	no	mrpl19	mitochondrial ribosomal protein L19
ncbi_118942971	9.318	4.22167	-1.14221	6.06476e-17	yes	11.06	9.50333	-0.218846	0.808621	no	lratb.1	lecithin retinol acyltransferase b, tandem duplicate 1
ncbi_110523263	1.91367	0.575333	-1.73387	9.14093e-07	yes	2.00333	1.09667	-0.869277	0.809616	no	uap1l1	UDP-N-acetylglucosamine pyrophosphorylase 1, like 1
ncbi_110493493	4.44567	1.94833	-1.19016	4.06451e-05	yes	9.41	5.18333	-0.860315	0.810538	no	Coq7	5-demethoxyubiquinone hydroxylase, mitochondrial, transcript variant X1
ncbi_110530129	2.244	1.06833	-1.07071	5.15758e-11	yes	4.57	3.33333	-0.455229	0.812325	no	PIK3R1	phosphatidylinositol 3-kinase regulatory subunit gamma, transcript variant X1
ncbi_110523472	10.5957	3.452	-1.61797	9.28081e-26	yes	4.04667	2.88	-0.490665	0.813782	no	GRAMD2B	GRAM domain-containing protein 2B, transcript variant X1
ncbi_110498374	1.81667	0.702333	-1.37107	0.00646771	yes	3.05	1.59	-0.939782	0.814978	no	tigara	TP53 induced glycolysis regulatory phosphatase a, transcript variant X2
ncbi_110498268	1.83833	0.705333	-1.38202	0.00480001	yes	5.44333	3.56667	-0.609914	0.815111	no	cdkn3	cyclin-dependent kinase inhibitor 3
ncbi_110528278	2.052	0.672333	-1.60978	1.34723e-08	yes	2.41333	1.44	-0.744958	0.81526	no	MSI1	RNA-binding protein Musashi homolog 1, transcript variant X1
ncbi_110494562	1.98067	0.314667	-2.65409	3.65423e-14	yes	1.99	1.13667	-0.807959	0.817509	no	fam83d	protein FAM83D
ncbi_110509506	1.593	0.760333	-1.06704	1.15231e-05	yes	0.936667	0.55	-0.768104	0.818014	no	Ntng2	netrin-G2
ncbi_110533878	308.017	113.603	-1.439	6.119e-272	yes	391.43	367.373	-0.0915074	0.818042	no	Acaca	acetyl-CoA carboxylase, transcript variant X1
ncbi_110508450	1.74467	0.798	-1.12849	1.81109e-05	yes	3.9	3.31667	-0.23374	0.821324	no	Itga6	integrin alpha-6, transcript variant X1
ncbi_110502539	4.573	1.71433	-1.41549	1.12393e-06	yes	5.75333	9.48333	0.720996	0.82149	no	cdk1	cyclin-dependent kinase 1, transcript variant X1
ncbi_110500710	1.32967	0.597333	-1.15446	0.0041273	yes	1.29667	0.703333	-0.882527	0.821739	no	Men1	menin, transcript variant X1
ncbi_110505396	2.224	0.795	-1.48413	0.00114015	yes	2.95667	1.78	-0.732094	0.822828	no	CLN8	protein CLN8
ncbi_110523831	11.9773	4.55933	-1.39341	1.41775e-25	yes	37.68	32.3567	-0.219736	0.824787	no	PITPNB	phosphatidylinositol transfer protein beta isoform
ncbi_110532647	3.919	1.068	-1.87557	1.27005e-05	yes	5.91667	3.30667	-0.839407	0.825908	no	--	SAP domain-containing ribonucleoprotein, transcript variant X2
ncbi_110485602	2.58167	1.15667	-1.15833	0.0359412	yes	6.68667	12.66	0.920918	0.828081	no	lgals2b	lectin, galactoside-binding, soluble, 2b
ncbi_110509090	20.8063	9.213	-1.17528	5.22138e-75	yes	136.217	127.04	-0.10062	0.83036	no	tfr1a	transferrin receptor 1a, transcript variant X1
ncbi_110506297	8.53933	3.40833	-1.32506	3.37009e-11	yes	22.28	18.8467	-0.24144	0.831009	no	arl14ep	ADP-ribosylation factor-like 14 effector protein
ncbi_100301703	7.254	2.381	-1.60721	1.65647e-07	yes	5.85	3.64333	-0.683178	0.831553	no	ube2c	ubiquitin-conjugating enzyme E2C
ncbi_110488724	14.5723	3.921	-1.89394	1.41705e-33	yes	21.03	19.2233	-0.12959	0.834773	no	TUBB4B	tubulin beta-4B chain
ncbi_110501989	1.15333	0.519667	-1.15015	0.00114814	yes	3.04333	2.40333	-0.340616	0.835104	no	COL6A2	collagen alpha-2(VI) chain, transcript variant X1
ncbi_110503841	13.9807	6.89667	-1.01946	7.73694e-23	yes	15.0867	12.66	-0.252997	0.83524	no	tbx2b	T-box transcription factor TBX2b, transcript variant X1
ncbi_110506432	2.464	1.08867	-1.17844	0.00294955	yes	3.69	2.66667	-0.468583	0.835483	no	dtnbp1a	dystrobrevin binding protein 1a, transcript variant X1
ncbi_110498927	1.314	0.577	-1.18732	0.00100077	yes	2.64667	1.79667	-0.558854	0.835792	no	spata20	spermatogenesis associated 20
ncbi_110497827	0.184333	0.037	-2.31672	4.54693e-11	yes	0.13	0.0966667	-0.427421	0.836189	no	syne2b	spectrin repeat containing, nuclear envelope 2b, transcript variant X1
ncbi_110502745	1.44767	0.661667	-1.12955	0.0100521	yes	5.89	3.64667	-0.691689	0.837012	no	timp2a	TIMP metallopeptidase inhibitor 2a
ncbi_110505607	3.87333	1.93167	-1.00373	6.08212e-10	yes	2.28	1.37333	-0.731352	0.841284	no	Reep1	receptor expression-enhancing protein 1, transcript variant X1
ncbi_110508942	1.886	0.900333	-1.0668	0.000495943	yes	2.72667	2.02333	-0.430404	0.841747	no	GSN	gelsolin
ncbi_110495844	12.3977	3.862	-1.68265	7.2961e-27	yes	7.7	5.95	-0.371969	0.842878	no	GPD1	glycerol-3-phosphate dehydrogenase [NAD(+)], cytoplasmic
ncbi_118937612	1.86267	0.303	-2.61998	1.08188e-10	yes	1.50333	0.893333	-0.750894	0.843258	no	Nlrc3	NLR family CARD domain-containing protein 3-like
ncbi_110530314	8.59467	3.49567	-1.29787	1.24971e-09	yes	9.61	7.33	-0.390723	0.844059	no	TCTEX1D4	tctex1 domain-containing protein 1
ncbi_110488296	0.748667	0.368	-1.02462	0.00354166	yes	1.09333	0.59	-0.889946	0.844164	no	RFX5	DNA-binding protein RFX5, transcript variant X3
ncbi_110526249	0.579333	0.182667	-1.66518	0.00149965	yes	1.07333	0.623333	-0.784022	0.846526	no	DPY19L3	dpy-19 like C-mannosyltransferase 3, transcript variant X1
ncbi_110503525	10.7517	5.37467	-1.00031	1.13318e-08	yes	14.01	12.1333	-0.207481	0.846593	no	rsrc1	arginine/serine-rich coiled-coil 1, transcript variant X1
ncbi_110488788	2.57633	1.24267	-1.05188	5.62404e-05	yes	8.65333	6.26667	-0.465558	0.850694	no	SNX12	sorting nexin-12, transcript variant X1
ncbi_110537715	7.48133	3.156	-1.2452	1.86177e-06	yes	2.99	1.63333	-0.872326	0.851499	no	tmem126a	transmembrane protein 126A
ncbi_110499330	1.50833	0.734333	-1.03845	3.5891e-06	yes	1.16333	0.843333	-0.46409	0.854532	no	MAP3K4	mitogen-activated protein kinase kinase kinase 4, transcript variant X1
ncbi_110488948	2.592	0.442667	-2.54977	1.14147e-12	yes	1.62	0.916667	-0.821525	0.864518	no	ccna2	cyclin-A2, transcript variant X1
ncbi_110528678	9.04567	3.096	-1.54682	9.63709e-20	yes	14.24	11.4767	-0.311245	0.864624	no	DNASE1L3	deoxyribonuclease gamma
ncbi_110524214	105.881	49.237	-1.10462	1.24657e-44	yes	48.8267	41.9267	-0.219801	0.86477	no	rps27	40S ribosomal protein S27-like, transcript variant X1
ncbi_110536252	5.08067	1.70333	-1.57666	0.000918814	yes	6.00667	3.25	-0.886125	0.868817	no	S100a1	protein S100-A1
ncbi_110525671	6.117	0.791667	-2.94986	9.56233e-22	yes	2.23333	1.21	-0.884192	0.870137	no	Gins4	DNA replication complex GINS protein SLD5, transcript variant X1
ncbi_110510302	0.946333	0.307	-1.62411	7.49775e-06	yes	1.91667	1.04333	-0.877399	0.871016	no	--	uncharacterized LOC110510302, transcript variant X1
ncbi_110534301	0.777333	0.326	-1.25366	0.00184437	yes	0.416667	0.22	-0.92139	0.871482	no	synpo2b	synaptopodin 2b, transcript variant X1
ncbi_110492334	3.52033	1.18167	-1.57489	1.57552e-07	yes	3.46333	2.50333	-0.468311	0.873856	no	SPAC750.01	uncharacterized oxidoreductase YccK, transcript variant X1
ncbi_110524135	9.89867	4.37467	-1.17806	1.71324e-15	yes	12.2	10.2867	-0.246106	0.877724	no	ARRDC2	arrestin domain-containing protein 2, transcript variant X1
ncbi_110505082	1.00233	0.410667	-1.28732	8.2597e-06	yes	0.616667	0.413333	-0.577185	0.878213	no	ANKRD50	ankyrin repeat domain-containing protein 50, transcript variant X1
ncbi_110530416	1.937	0.892333	-1.11817	2.9591e-07	yes	2.71667	1.77333	-0.615374	0.878213	no	SS18	protein SSXT, transcript variant X1
ncbi_110511523	4.54867	1.548	-1.55504	2.00296e-21	yes	7.50333	5.48667	-0.451602	0.878213	no	Pcsk6	proprotein convertase subtilisin/kexin type 6, transcript variant X1
ncbi_110488912	0.764	0.364333	-1.06831	0.00101577	yes	0.756667	0.493333	-0.617095	0.881396	no	Tbc1d9b	TBC1 domain family member 9B, transcript variant X2
ncbi_110508547	17.624	7.257	-1.2801	1.18873e-30	yes	22.54	20.6467	-0.126579	0.883088	no	pter	phosphotriesterase-related protein, transcript variant X1
ncbi_110487784	0.640667	0.224667	-1.51179	0.00339081	yes	3.28667	2.58	-0.349254	0.88551	no	HSPA4	heat shock 70 kDa protein 4, transcript variant X1
ncbi_110533977	2.12567	1.00067	-1.08695	0.00030645	yes	3.92667	2.88	-0.447236	0.885595	no	zgc:77262	RRM1_2_CoAA_like domain-containing protein, transcript variant X1
ncbi_110501335	0.939667	0.312	-1.5906	0.0006584	yes	1.18	0.726667	-0.699421	0.886064	no	Pou2f1	POU domain, class 2, transcription factor 1, transcript variant X1
ncbi_110509094	0.544333	0.254667	-1.09588	0.0115081	yes	1.42	1.02667	-0.467923	0.88728	no	Cdyl	chromodomain Y-like protein, transcript variant X1
ncbi_110505148	1.50567	0.486	-1.63137	2.26884e-05	yes	3.34667	2.24	-0.579226	0.889599	no	CCNA2	cyclin-A2, transcript variant X2
ncbi_110502276	6.56667	2.17667	-1.59304	1.52852e-25	yes	2.10667	1.63333	-0.367143	0.89079	no	pik3ap1	phosphoinositide-3-kinase adaptor protein 1, transcript variant X1
ncbi_110505390	32.8113	14.257	-1.20252	6.82804e-14	yes	49.7767	42.5633	-0.225858	0.890984	no	COX7A2	cytochrome c oxidase subunit 7A2, mitochondrial
ncbi_118938208	2.06933	0.947	-1.12773	0.0242233	yes	4.15	2.82333	-0.555712	0.891643	no	RNASEH2A	ribonuclease H2 subunit A-like, transcript variant X1
ncbi_110523804	1.73667	0.698667	-1.31364	7.04993e-07	yes	2.53667	1.83333	-0.468465	0.892581	no	SLC26A2	sulfate transporter
ncbi_110490067	10.9487	5.318	-1.0418	2.38625e-12	yes	33.2433	30.25	-0.13613	0.893083	no	EIF4H	eukaryotic translation initiation factor 4H, transcript variant X5
ncbi_110538296	1.31933	0.581667	-1.18154	0.000510325	yes	1.68333	0.97	-0.795264	0.894212	no	nfil3-2	nuclear factor, interleukin 3 regulated, member 2, transcript variant X1
ncbi_110500581	10.2013	2.98667	-1.77215	2.95714e-09	yes	9.00333	5.99333	-0.587101	0.89504	no	zgc:103586	zgc:103586
ncbi_110531422	0.379	0.161667	-1.22918	0.0321366	yes	0.383333	0.2	-0.938599	0.896144	no	COL4A5	collagen alpha-5(IV) chain
ncbi_110506418	4.32167	1.985	-1.12245	4.9492e-08	yes	2.97667	2.23333	-0.414499	0.897775	no	acsf3	acyl-CoA synthetase family member 3, transcript variant X5
ncbi_110497650	1.584	0.394	-2.0073	3.76599e-07	yes	2.23333	1.32667	-0.751393	0.900716	no	vrk1	VRK serine/threonine kinase 1, transcript variant X3
ncbi_110501327	2.35233	0.932	-1.33569	0.000235433	yes	4.31333	3.29333	-0.389255	0.901233	no	TFDP1	transcription factor Dp-1, transcript variant X3
ncbi_110511951	1.11767	0.467667	-1.25694	0.000559438	yes	2.66667	1.91333	-0.478949	0.901233	no	fzd1	frizzled-1-like
ncbi_110521634	1.351	0.627333	-1.10672	0.00147654	yes	2.76333	1.67333	-0.723685	0.905966	no	plpp3	phospholipid phosphatase 3, transcript variant X1
ncbi_110525364	0.566	0.165	-1.77834	0.00526158	yes	0.726667	0.383333	-0.922694	0.905966	no	TRPV4	transient receptor potential cation channel subfamily V member 4
ncbi_110495449	2.34367	1.027	-1.19033	1.03257e-05	yes	4.77667	2.99667	-0.672646	0.906126	no	CTDSP1	carboxy-terminal domain RNA polymerase II polypeptide A small phosphatase 1
ncbi_110524785	1.09467	0.422	-1.37518	3.14975e-08	yes	0.93	0.746667	-0.316766	0.906974	no	aspm	assembly factor for spindle microtubules, transcript variant X1
ncbi_110527343	3.14567	1.55033	-1.02079	2.59637e-07	yes	3.95333	3.42667	-0.206264	0.909113	no	RCBTB1	RCC1 and BTB domain-containing protein 1, transcript variant X1
ncbi_110526015	1.96433	0.786	-1.32144	3.93179e-05	yes	1.98333	1.27667	-0.635545	0.912518	no	CASTOR1	cytosolic arginine sensor for mTORC1 subunit 1
ncbi_110508360	0.379	0.139667	-1.44021	0.0133786	yes	0.63	0.356667	-0.820775	0.912865	no	wdr47a	WD repeat domain 47a, transcript variant X1
ncbi_110502802	1.62033	0.321333	-2.33415	9.74951e-10	yes	1.67667	3.15667	0.912806	0.913576	no	FADS6	fatty acid desaturase 6
ncbi_110497657	1.81167	0.668333	-1.43868	0.000168299	yes	2.07	1.09	-0.925303	0.913576	no	lrrc57	leucine-rich repeat-containing protein 57
ncbi_110522239	6.44633	1.328	-2.27922	1.54438e-25	yes	15.0267	12.96	-0.213459	0.914515	no	cited2	cbp/p300-interacting transactivator 2
ncbi_110532512	19.2727	3.397	-2.50422	1.077e-30	yes	8.63333	5.17667	-0.737894	0.914515	no	ppdpfa	pancreatic progenitor cell differentiation and proliferation factor a
ncbi_110503322	0.438333	0.215333	-1.02546	0.0221856	yes	1.62667	1.32667	-0.294113	0.915336	no	MEGF6	multiple epidermal growth factor-like domains protein 6, transcript variant X1
ncbi_110500729	4.962	1.85	-1.4234	8.65322e-07	yes	3.18	5.85667	0.881053	0.916013	no	MAD2L1	mitotic spindle assembly checkpoint protein MAD2A
ncbi_110492285	3.183	1.21267	-1.3922	1.60296e-09	yes	1.84333	1.31	-0.49275	0.916784	no	tpx2-b	targeting protein for Xklp2, transcript variant X1
ncbi_110531663	5.732	1.50533	-1.92896	4.12874e-07	yes	8.29333	6.04333	-0.456608	0.918774	no	tmem256	transmembrane protein 256
ncbi_110524293	1.95033	0.974	-1.00173	0.00148089	yes	2.59	4.54	0.80974	0.918854	no	MBD3	methyl-CpG-binding domain protein 3, transcript variant X1
ncbi_110492097	1.225	0.399333	-1.61712	4.42061e-06	yes	0.62	0.31	-1	0.922542	no	rapgef3	Rap guanine nucleotide exchange factor (GEF) 3, transcript variant X2
ncbi_110506312	8.956	3.74733	-1.25699	6.20664e-08	yes	24.41	21.5	-0.183136	0.924237	no	NDUFS3	NADH dehydrogenase [ubiquinone] iron-sulfur protein 3, mitochondrial, transcript variant X1
ncbi_110492270	1.77233	0.619333	-1.51686	2.03268e-05	yes	1.91333	1.35	-0.503129	0.925707	no	Nt5dc2	5'-nucleotidase domain-containing protein 2, transcript variant X1
ncbi_118938431	3.96867	1.60033	-1.31028	0.0126339	yes	5.78667	3.34333	-0.791445	0.925785	no	WDR83OS	protein Asterix
ncbi_118961081	3.96867	1.60033	-1.31028	0.0126339	yes	5.78667	3.34333	-0.791445	0.925785	no	WDR83OS	protein Asterix
ncbi_110489231	3.564	1.41967	-1.32795	8.24347e-06	yes	6.16333	4.83667	-0.349698	0.925785	no	RPA2	replication protein A 32 kDa subunit, transcript variant X1
ncbi_110490437	4.22133	1.77867	-1.2469	8.23427e-07	yes	5.19333	3.83667	-0.436807	0.925785	no	CITED3	cbp/p300-interacting transactivator 3, transcript variant X1
ncbi_110494548	4.205	1.57033	-1.42103	4.55261e-05	yes	7.32	5.04	-0.53842	0.927118	no	ID1	DNA-binding protein inhibitor ID-1
ncbi_110495906	2.87233	0.793667	-1.85562	7.82238e-06	yes	2.67667	1.52	-0.816366	0.928762	no	--	protein FAM207A
ncbi_110497718	15.3233	4.1	-1.90203	4.16941e-35	yes	20.4333	18.7133	-0.126858	0.928811	no	sdsl	serine dehydratase-like
ncbi_110536297	0.427667	0.130667	-1.7106	0.0445093	yes	1.47	0.873333	-0.751212	0.928843	no	Pgm5	phosphoglucomutase-like protein 5, transcript variant X1
ncbi_110526137	0.981667	0.414333	-1.24444	0.00616294	yes	0.623333	0.356667	-0.805427	0.930707	no	CEP120	centrosomal protein of 120 kDa, transcript variant X1
ncbi_110538142	2.24033	0.607667	-1.88236	1.12266e-07	yes	0.963333	0.513333	-0.908139	0.931486	no	PLXDC1	plexin domain-containing protein 1-like, transcript variant X1
ncbi_110500347	0.575	0.212	-1.4395	2.3279e-05	yes	5.56667	3.88667	-0.51828	0.932278	no	cd99l2	CD99 antigen-like protein 2, transcript variant X1
ncbi_110533881	5.985	2.15467	-1.47389	3.34125e-19	yes	5.49	4.71333	-0.220058	0.932278	no	tbx2b	T-box transcription factor TBX2b, transcript variant X1
ncbi_110509434	2.11267	0.987667	-1.09697	0.00023309	yes	1.89	1.34667	-0.488993	0.932278	no	PTPN6	tyrosine-protein phosphatase non-receptor type 6, transcript variant X1
ncbi_110524738	1.41167	0.406333	-1.79666	0.000510325	yes	3.08667	1.8	-0.778053	0.932278	no	si:dkey-148h10.5	uncharacterized protein LOC107988039 homolog, transcript variant X1
ncbi_110501960	24.0857	8.494	-1.50366	2.048e-32	yes	26.5	35.91	0.438393	0.933174	no	TUBA1A	tubulin alpha chain
ncbi_110538418	0.983667	0.478667	-1.03915	0.00290647	yes	1.35333	1.12	-0.273018	0.933174	no	DNMT1	DNA (cytosine-5)-methyltransferase 1, transcript variant X1
ncbi_110508231	0.356667	0.058	-2.62045	7.49947e-06	yes	0.576667	0.38	-0.601738	0.933956	no	Col4a4	collagen alpha-4(IV) chain
ncbi_110529725	0.636667	0.260333	-1.29018	0.00085541	yes	2.06667	1.10333	-0.905437	0.934953	no	nudt14	nudix (nucleoside diphosphate linked moiety X)-type motif 14
ncbi_110489325	157.605	69.5437	-1.18032	1.05374e-85	yes	145.303	127.6	-0.187439	0.934953	no	tpi1b	triosephosphate isomerase B
ncbi_110486398	0.530667	0.156333	-1.76318	3.2563e-05	yes	0.823333	0.58	-0.505424	0.934953	no	iqgap3	IQ motif containing GTPase activating protein 3
ncbi_110485755	2.87433	0.663667	-2.1147	7.70746e-26	yes	2.87333	1.5	-0.937763	0.935238	no	NT5C2	cytosolic purine 5'-nucleotidase, transcript variant X1
ncbi_110529349	1.91667	0.523	-1.87372	1.84929e-09	yes	1.28667	0.973333	-0.402632	0.935238	no	Bub1b	mitotic checkpoint serine/threonine-protein kinase BUB1 beta, transcript variant X1
ncbi_100135975	1.47667	0.681333	-1.11591	0.0113557	yes	1.4	0.716667	-0.966053	0.936405	no	glulb	glutamate-ammonia ligase (glutamine synthase) b
ncbi_110499190	0.258667	0.0923333	-1.48617	0.000183049	yes	0.303333	0.216667	-0.485427	0.936709	no	TRRAP	transformation/transcription domain-associated protein, transcript variant X1
ncbi_110494527	2.156	0.227667	-3.24336	1.63401e-16	yes	1.25667	0.723333	-0.796869	0.938829	no	Ip6k2	inositol hexakisphosphate kinase 2
ncbi_110499940	1.655	0.713333	-1.21418	2.40686e-06	yes	1.59333	1.28333	-0.312152	0.939196	no	ANO6	anoctamin-6, transcript variant X1
ncbi_110509941	0.79	0.335	-1.23769	0.00973648	yes	1.86667	0.983333	-0.924712	0.939661	no	brcc3	lys-63-specific deubiquitinase BRCC36, transcript variant X3
ncbi_110489261	73.5157	35.7303	-1.0409	1.0357e-57	yes	97.2733	93.1033	-0.0632115	0.939977	no	Cyp4b1	cytochrome P450 4B1
ncbi_110496179	6.58967	3.278	-1.00739	1.11834e-09	yes	5.51333	4.02333	-0.454534	0.94021	no	HLF	hepatic leukemia factor
ncbi_110508532	0.474667	0.0973333	-2.28591	5.27107e-06	yes	0.356667	0.186667	-0.934112	0.940456	no	DNM2	dynamin-3-like, transcript variant X1
ncbi_118937843	2.196	0.464333	-2.24165	8.17788e-12	yes	0.833333	0.453333	-0.878321	0.940895	no	Nlrc3	NLR family CARD domain-containing protein 3-like
ncbi_110498273	9.48067	3.667	-1.37039	4.37651e-11	yes	16.4833	14.8933	-0.146341	0.941408	no	NDUFA9	NADH dehydrogenase [ubiquinone] 1 alpha subcomplex subunit 9, mitochondrial
ncbi_110500234	6.302	2.60567	-1.27416	2.93127e-07	yes	7.77333	5.33333	-0.543496	0.946117	no	AKR1B1	aldo-keto reductase family 1 member B1
ncbi_110499969	12.345	5.672	-1.122	1.89818e-16	yes	14.14	20.1267	0.509326	0.946512	no	si:ch73-352p4.8	cystine/glutamate transporter, transcript variant X1
ncbi_110529684	1.82633	0.56	-1.70545	3.95567e-05	yes	1.62	1.03333	-0.648688	0.946743	no	rad51-a	DNA repair protein RAD51 homolog A, transcript variant X1
ncbi_110496299	1.58167	0.475	-1.73545	3.94132e-05	yes	2.85	2.05	-0.475338	0.946743	no	ilf2	interleukin enhancer-binding factor 2 homolog, transcript variant X1
ncbi_110491967	0.707	0.344	-1.0393	0.0197634	yes	0.72	0.42	-0.777608	0.950653	no	acvrl1	activin A receptor like type 1
ncbi_110505886	1.068	0.355	-1.58902	2.46054e-11	yes	0.943333	1.43667	0.606886	0.951155	no	cenpf	centromere protein F
ncbi_110507628	2.65367	0.859667	-1.62614	4.29094e-13	yes	3.23	2.88333	-0.163797	0.951857	no	smc4	structural maintenance of chromosomes 4, transcript variant X1
ncbi_110532655	2.173	0.530333	-2.03472	3.21361e-05	yes	1.43	0.73	-0.970047	0.953048	no	pip4k2c	phosphatidylinositol 5-phosphate 4-kinase type-2 gamma
ncbi_110501242	9.86233	3.57067	-1.46574	1.29194e-14	yes	29.6433	26.8067	-0.145116	0.953204	no	uchl3	ubiquitin carboxyl-terminal esterase L3 (ubiquitin thiolesterase)
ncbi_110530360	3.617	1.73833	-1.05709	0.0124483	yes	2.36333	1.38	-0.776155	0.954012	no	TMEM70	transmembrane protein 70, mitochondrial
ncbi_110519289	0.571	0.275333	-1.05231	0.0303617	yes	3.80667	3.39333	-0.165825	0.954012	no	Nrp2	neuropilin-2, transcript variant X1
ncbi_110528307	0.762333	0.251333	-1.60082	7.22735e-05	yes	0.643333	1.26333	0.973597	0.954337	no	SLC6A13	sodium- and chloride-dependent GABA transporter 2, transcript variant X1
ncbi_110523805	1.27867	0.365667	-1.80604	0.000160075	yes	1.24	0.746667	-0.731804	0.954337	no	PRC1	protein regulator of cytokinesis 1, transcript variant X1
ncbi_110506368	1.54533	0.258667	-2.57875	4.20894e-10	yes	1.33667	0.976667	-0.452702	0.955337	no	shcbp1-b	SHC SH2 domain-binding protein 1
ncbi_110523785	5.878	1.736	-1.75956	4.91012e-20	yes	7.53	11.8333	0.652135	0.95659	no	ppp1r3b	protein phosphatase 1 regulatory subunit 3B, transcript variant X1
ncbi_110521764	0.781	0.374	-1.06228	0.00332519	yes	0.923333	0.663333	-0.477118	0.956935	no	PPP6R2	serine/threonine-protein phosphatase 6 regulatory subunit 2, transcript variant X3
ncbi_110536382	3.26	1.056	-1.62626	3.08931e-06	yes	3.92	2.98333	-0.393928	0.956978	no	rfc5	replication factor C (activator 1) 5
ncbi_110499388	14.4003	7.099	-1.02041	4.05899e-06	yes	21.45	18.52	-0.211894	0.957023	no	TMEM14C	transmembrane protein 14A
ncbi_110539151	1.612	0.521667	-1.62765	5.72492e-07	yes	2.62	1.84667	-0.504643	0.958004	no	fzd1	frizzled class receptor 1
ncbi_110522100	0.764333	0.159667	-2.25914	7.01123e-07	yes	0.37	0.686667	0.892085	0.958722	no	BUB1	mitotic checkpoint serine/threonine-protein kinase BUB1
ncbi_110505301	0.774333	0.117	-2.72645	3.3314e-06	yes	1.50333	1.16667	-0.365773	0.958921	no	pm20d2	peptidase M20 domain-containing protein 2, transcript variant X1
ncbi_110531872	1.79233	0.463	-1.95275	0.000861385	yes	3.68667	2.28667	-0.689071	0.959027	no	MAD2L1	mitotic spindle assembly checkpoint protein MAD2A
ncbi_110492333	4.01833	1.921	-1.06474	1.36905e-06	yes	5.11	4.13	-0.307182	0.959243	no	TKT	transketolase
ncbi_110505519	1.424	0.663333	-1.10214	2.59827e-06	yes	0.91	0.733333	-0.311397	0.959724	no	Sipa1l1	signal-induced proliferation-associated 1-like protein 1, transcript variant X1
ncbi_110487843	1.09833	0.401667	-1.45125	0.00603684	yes	1.31667	0.876667	-0.58679	0.959849	no	FUCA1	tissue alpha-L-fucosidase
ncbi_110537455	10.2167	3.30467	-1.62835	7.6515e-30	yes	9.04	8.17	-0.145987	0.960207	no	CKAP2	cytoskeleton-associated protein 2, transcript variant X1
ncbi_110502713	0.389667	0.14	-1.47681	2.68461e-06	yes	0.18	0.106667	-0.754888	0.962884	no	CSMD1	CUB and sushi domain-containing protein 1
ncbi_101268979	17.8007	8.692	-1.03417	1.24913e-23	yes	9.35667	8.08667	-0.21045	0.966547	no	il1rl1	interleukin 1 receptor-like 1 (ST2L)
ncbi_110506880	69.8263	34.615	-1.01237	5.56727e-40	yes	116.77	166.39	0.510899	0.966547	no	FAH	fumarylacetoacetase
ncbi_118940339	1.21067	0.516667	-1.2285	0.00899857	yes	1.05667	0.606667	-0.800544	0.967162	no	Fam20c	extracellular serine/threonine protein kinase FAM20C-like
ncbi_110519367	0.387	0.0406667	-3.25041	2.16401e-05	yes	0.893333	0.506667	-0.818162	0.96744	no	tgfb2	transforming growth factor, beta 2
ncbi_110505042	5.452	1.26433	-2.10841	1.97373e-08	yes	2.44	1.27667	-0.934499	0.96744	no	selenoh	selenoprotein H
ncbi_110501557	9.80133	2.97967	-1.71783	1.61144e-14	yes	4.39667	3.45	-0.349814	0.96875	no	zgc:136439	uncharacterized protein LOC678627 homolog, transcript variant X1
ncbi_110536400	0.414333	0.106333	-1.9622	0.0171097	yes	0.49	0.246667	-0.990219	0.96875	no	ckap2l	cytoskeleton associated protein 2-like, transcript variant X1
ncbi_110533417	25.2113	8.924	-1.49831	1.098e-38	yes	36.3367	32.9667	-0.140418	0.96875	no	SNRPD2	small nuclear ribonucleoprotein Sm D2, transcript variant X2
ncbi_110508691	2.804	1.39633	-1.00584	0.000923386	yes	3.64333	2.79667	-0.381551	0.96875	no	rdh10b	retinol dehydrogenase 10-B
ncbi_110535605	27.787	7.73	-1.84587	8.58371e-59	yes	7.37667	4.69	-0.653381	0.96875	no	INO80C	INO80 complex subunit C, transcript variant X1
ncbi_110508946	5.405	2.15167	-1.32884	9.10901e-14	yes	3.26667	2.53667	-0.364885	0.969347	no	dipk1a	divergent protein kinase domain 1A, transcript variant X1
ncbi_110537687	1.16833	0.440667	-1.40669	0.0312933	yes	3.29	2.18333	-0.591555	0.970495	no	tiprl	TIP41-like protein, transcript variant X1
ncbi_110500636	30.4093	14.4293	-1.07551	4.27258e-22	yes	14.4667	19.5167	0.431974	0.970495	no	Ugt2a1	UDP-glucuronosyltransferase 2C1, transcript variant X1
ncbi_110499063	1.94833	0.56	-1.79874	1.51782e-08	yes	0.65	0.366667	-0.825971	0.970495	no	grb7	growth factor receptor bound protein 7
ncbi_110490639	1.52067	0.622333	-1.28894	0.00225593	yes	0.606667	0.326667	-0.893085	0.970495	no	uevld	UEV and lactate/malate dehyrogenase domains
ncbi_110491606	80.208	29.131	-1.46119	3.94391e-81	yes	38.6867	36.79	-0.0725228	0.97133	no	h1-0	histone H1.0-B
ncbi_110537877	2.81667	1.15433	-1.28693	0.000253441	yes	2.09	1.53333	-0.446832	0.97133	no	tomm40	mitochondrial import receptor subunit TOM40 homolog, transcript variant X1
ncbi_110537983	11.756	5.82	-1.01431	1.72187e-06	yes	12.6567	9.80333	-0.368553	0.973023	no	fam102a	protein PET100 homolog, mitochondrial, transcript variant X2
ncbi_110527528	0.422667	0.149667	-1.49777	0.00188553	yes	0.18	0.11	-0.710493	0.973421	no	ninl	ninein-like, transcript variant X1
ncbi_110521656	1.63167	0.469	-1.79869	5.17297e-10	yes	1.63333	1.2	-0.444785	0.974579	no	SLAIN2	SLAIN motif-containing protein 2, transcript variant X2
ncbi_110522462	0.823	0.187667	-2.13272	0.000108307	yes	1.15667	0.596667	-0.954976	0.977549	no	CIPC	CLOCK-interacting pacemaker
ncbi_110524277	6.183	2.57933	-1.26131	6.01318e-05	yes	12.26	9.7	-0.337902	0.978605	no	micos13	MICOS complex subunit MIC13, transcript variant X1
ncbi_110521224	1.77167	0.875667	-1.01665	0.000144927	yes	1.44667	1.01667	-0.508886	0.978605	no	ctdspl2a	CTD small phosphatase-like protein 2-A
ncbi_110521417	1	0.417	-1.26188	0.000253999	yes	0.653333	0.45	-0.537894	0.978926	no	Polrmt	DNA-directed RNA polymerase, mitochondrial, transcript variant X1
ncbi_110506613	1.198	0.279	-2.10229	7.08971e-05	yes	2.26	1.18667	-0.929408	0.981233	no	GINS2	DNA replication complex GINS protein PSF2
ncbi_110521924	0.270667	0.0833333	-1.69955	0.00284359	yes	0.243333	0.15	-0.697971	0.98246	no	Mapk8ip3	C-Jun-amino-terminal kinase-interacting protein 3, transcript variant X1
ncbi_110522233	2.722	1.09933	-1.30804	0.000285925	yes	1.70667	2.94	0.784635	0.98246	no	pbk	PDZ binding kinase, transcript variant X1
ncbi_110486614	1.22267	0.456667	-1.42082	0.00224332	yes	0.933333	0.56	-0.736966	0.98246	no	tdp2	tyrosyl-DNA phosphodiesterase 2
ncbi_110488918	4.15867	1.54867	-1.42509	2.50471e-06	yes	3.02333	4.97	0.717106	0.98246	no	eif4ea	eukaryotic translation initiation factor 4ea, transcript variant X2
ncbi_110535342	106.75	48.9577	-1.12463	1.05605e-49	yes	207.67	202.857	-0.0338321	0.98246	no	urad	ureidoimidazoline (2-oxo-4-hydroxy-4-carboxy-5-) decarboxylase
ncbi_110521199	0.688	0.0696667	-3.30387	6.98473e-07	yes	1.1	0.636667	-0.788893	0.98246	no	PRC1	protein regulator of cytokinesis 1, transcript variant X1
ncbi_110504679	1.553	0.473	-1.71515	1.5354e-11	yes	1.25667	0.723333	-0.796869	0.98246	no	VEGFA	vascular endothelial growth factor A, transcript variant X1
ncbi_110532009	19.201	7.80467	-1.29877	1.08537e-19	yes	15.93	14.7833	-0.107775	0.98246	no	PSMA7	proteasome subunit alpha type-7
ncbi_110491784	4.50867	2.099	-1.103	2.03558e-06	yes	5.86333	5.15667	-0.185282	0.98246	no	nif3l1	NIF3 NGG1 interacting factor 3-like 1 (S. cerevisiae), transcript variant X1
ncbi_110505614	1.80667	0.326333	-2.46891	8.92571e-15	yes	1.14	0.916667	-0.314565	0.98246	no	tacc3	transforming acidic coiled-coil-containing protein 3, transcript variant X1
ncbi_110502984	8.335	4.04767	-1.04209	7.07363e-10	yes	7.71333	11.89	0.624322	0.98246	no	PERP	p53 apoptosis effector related to PMP-22
ncbi_110524112	2.856	1.179	-1.27643	7.16313e-06	yes	4.44333	3.23	-0.460108	0.98246	no	immp2l	mitochondrial inner membrane protease subunit 2, transcript variant X1
ncbi_110536164	2.14667	0.316	-2.7641	1.09612e-06	yes	2.97333	2.08333	-0.513188	0.98246	no	cenph	centromere protein H
ncbi_110509938	1.905	0.718667	-1.4064	2.88921e-05	yes	2.35333	1.76667	-0.413676	0.98246	no	gabra3	gamma-aminobutyric acid type A receptor subunit alpha3, transcript variant X1
ncbi_110532751	0.629	0.118	-2.41427	8.83096e-12	yes	0.186667	0.113333	-0.719892	0.98246	no	PLXNB1	plexin-B1, transcript variant X1
ncbi_110506590	0.776333	0.372333	-1.06008	0.00547965	yes	0.553333	0.383333	-0.529549	0.98246	no	kif7	kinesin-like protein kif7, transcript variant X1
ncbi_110485551	0.358	0.0986667	-1.85932	0.00216586	yes	0.673333	0.383333	-0.812721	0.98246	no	Nfia	nuclear factor 1 A-type, transcript variant X1
ncbi_110531311	2.84533	0.876333	-1.69905	1.04378e-05	yes	1.28333	2.28667	0.83335	0.98246	no	MCUB	calcium uniporter regulatory subunit MCUb, mitochondrial, transcript variant X1
ncbi_110522561	15.548	6.33767	-1.29471	4.50537e-22	yes	25.5667	23.04	-0.150123	0.98246	no	CALM1	calmodulin-1, transcript variant X1
ncbi_100136949	0.283667	0.0513333	-2.46623	0.00110838	yes	0.54	0.316667	-0.769994	0.98246	no	csf1r1	macrophage colony-stimulating factor receptor
ncbi_110497067	0.679	0.283	-1.26261	0.000218818	yes	0.493333	0.393333	-0.32681	0.98246	no	atr	ATR serine/threonine kinase, transcript variant X1
ncbi_110496724	4.558	1.76533	-1.36846	4.96581e-17	yes	7.97333	10.9467	0.457237	0.98246	no	sox4a	SRY-box transcription factor 4a
ncbi_110521684	0.948667	0.384	-1.30479	0.0261712	yes	0.526667	0.303333	-0.795986	0.98246	no	si:dkeyp-117h8.4	uncharacterized protein LOC572032 homolog
ncbi_110490736	0.698	0.203667	-1.77702	6.10276e-05	yes	1.16667	0.936667	-0.316785	0.98246	no	fcsk	fucose kinase
ncbi_118938149	4.44733	2.17567	-1.03148	0.0129793	yes	26.6233	23.3267	-0.190711	0.98246	no	zgc:136864	UPF0390 protein zgc136864-like
ncbi_110528030	0.272	0.0726667	-1.90424	0.0134372	yes	0.753333	0.536667	-0.489262	0.98246	no	sort1a	sortilin 1a, transcript variant X2
ncbi_110499329	1.05567	0.489	-1.11025	0.00043235	yes	4.28333	4.06333	-0.0760702	0.98246	no	thbs2a	thrombospondin 2a, transcript variant X1
ncbi_110533856	0.552	0.203333	-1.44082	0.0162504	yes	0.44	0.243333	-0.85457	0.98246	no	radx	RPA1 related single stranded DNA binding protein, transcript variant X1
ncbi_110532861	0.551333	0.195667	-1.49453	0.0205176	yes	0.573333	0.403333	-0.507402	0.98246	no	RBM10	RNA-binding protein 10
ncbi_110504159	1.27867	0.616333	-1.05286	0.0101695	yes	3.38333	4.76333	0.493526	0.98246	no	Cpxm1	probable carboxypeptidase X1, transcript variant X1
ncbi_110497534	0.709667	0.308667	-1.20109	0.0231894	yes	0.51	0.326667	-0.642678	0.98246	no	ZFP91	E3 ubiquitin-protein ligase ZFP91
ncbi_110501243	0.481	0.191333	-1.32995	0.0459857	yes	0.67	0.553333	-0.276012	0.98246	no	tbc1d4	TBC1 domain family, member 4, transcript variant X1
ncbi_110529874	1.69067	0.704667	-1.26258	0.0027895	yes	1.64	1.23667	-0.407239	0.98246	no	trmt6	tRNA methyltransferase 6
ncbi_110494007	8.30033	2.82167	-1.55662	6.91991e-17	yes	1.63667	0.896667	-0.868117	0.98246	no	RNH1	ribonuclease inhibitor-like, transcript variant X1
ncbi_110528568	4.139	2.05133	-1.01272	2.60875e-07	yes	7.27667	6.45333	-0.173233	0.98246	no	VAPB	vesicle-associated membrane protein-associated protein B
ncbi_110506319	1.17567	0.551667	-1.09161	0.000280565	yes	0.573333	0.39	-0.5559	0.98246	no	DGKZ	diacylglycerol kinase zeta, transcript variant X1
ncbi_110526225	4.67267	1.504	-1.63544	2.58494e-06	yes	5.77	8.63	0.580789	0.98246	no	fgf19	fibroblast growth factor 19
ncbi_110501463	1.42633	0.477667	-1.57824	4.70038e-06	yes	1.83333	1.34	-0.452236	0.98246	no	GAD1	glutamate decarboxylase 1, transcript variant X1
ncbi_100301869	41.407	18.0097	-1.2011	1.11915e-19	yes	25.12	23.31	-0.107887	0.98246	no	pfdn1	prefoldin subunit 1
ncbi_100301786	11.8703	5.357	-1.14786	0.00100129	yes	24.2967	20.9633	-0.21289	0.98246	no	nedd8	neural precursor cell expressed, developmentally down-regulated 8
ncbi_110525526	2.34733	0.813667	-1.52851	2.4564e-05	yes	4.17333	3.67	-0.18542	0.98246	no	anapc7	anaphase promoting complex subunit 7, transcript variant X1
ncbi_110495789	8.124	3.1	-1.38992	4.0677e-08	yes	4.33333	3.35333	-0.369881	0.98246	no	Rdh7	retinol dehydrogenase 7
ncbi_110491602	7.251	3.525	-1.04056	1.51119e-05	yes	9.19667	13.56	0.560174	0.98246	no	c16h16orf91	chromosome 16 C16orf91 homolog
ncbi_110491720	2.28767	1.06467	-1.10348	0.000128856	yes	6.61	5.54667	-0.253029	0.98246	no	Lasp1	LIM and SH3 domain protein 1
ncbi_110526285	1.48167	0.672667	-1.13926	0.00366942	yes	0.99	0.613333	-0.690757	0.98246	no	nae1	NEDD8-activating enzyme E1 regulatory subunit
ncbi_110521768	2.836	0.763	-1.8941	3.94484e-09	yes	1.97	1.35667	-0.538129	0.98246	no	sirt5	NAD-dependent protein deacylase sirtuin-5, mitochondrial, transcript variant X1
ncbi_110526266	0.537333	0.075	-2.84085	7.19375e-06	yes	0.906667	0.67	-0.436411	0.98246	no	mylk3	myosin light chain kinase 3, transcript variant X1
ncbi_110494976	2.517	1.25833	-1.00019	0.00415232	yes	2.73333	1.95667	-0.482263	0.98246	no	wdr82	WD repeat-containing protein 82
ncbi_110505430	17.3783	8.46533	-1.03765	2.84417e-22	yes	23.55	22.6367	-0.0570655	0.98246	no	HDAC1	histone deacetylase 1, transcript variant X2
ncbi_110497556	1.382	0.354	-1.96494	4.9374e-06	yes	1.73333	1.01333	-0.77444	0.98246	no	gnai1	guanine nucleotide-binding protein G(i) subunit alpha-1
ncbi_110530170	2.32	0.822667	-1.49574	2.6407e-05	yes	1.88	1.46667	-0.358192	0.98246	no	rxrga	retinoic acid receptor RXR-gamma-A, transcript variant X1
ncbi_110491773	1.22433	0.322333	-1.92537	9.18017e-05	yes	1.07667	0.816667	-0.398752	0.98246	no	mto1	mitochondrial tRNA translation optimization 1, transcript variant X1
ncbi_110491813	1.849	0.868667	-1.08987	0.000495187	yes	1.41667	1.17	-0.275992	0.98246	no	chuk	inhibitor of nuclear factor kappa-B kinase subunit alpha, transcript variant X1
ncbi_110491556	2.75067	1.06067	-1.37481	3.53409e-18	yes	2.59667	2.42667	-0.0976849	0.98246	no	mki67	marker of proliferation Ki-67, transcript variant X1
ncbi_110503344	0.873	0.397	-1.13684	0.0258315	yes	0.71	0.43	-0.723482	0.98246	no	CAPN5	calpain-5, transcript variant X1
ncbi_110509808	2.98467	1.37867	-1.1143	0.000938433	yes	1.69	2.86	0.758992	0.98246	no	rabepk	Rab9 effector protein with kelch motifs, transcript variant X1
ncbi_110493311	1.68067	0.750667	-1.16279	0.000193442	yes	0.746667	0.446667	-0.741266	0.98246	no	tmc6b	transmembrane channel-like 6b, transcript variant X1
ncbi_110488831	4.353	1.211	-1.84581	4.21033e-08	yes	1.55667	3.01333	0.9529	0.98246	no	si:dkey-6i22.5	polyamine-modulated factor 1
ncbi_110500396	7.745	3.828	-1.01667	0.000183711	yes	20.21	16.6933	-0.275797	0.98246	no	nop10	H/ACA ribonucleoprotein complex subunit 3
ncbi_110529914	0.659333	0.280333	-1.23386	0.0320412	yes	0.506667	0.333333	-0.604071	0.98246	no	rtkn2a	rhotekin 2a
ncbi_118966090	1.66067	0.793	-1.06637	0.00606438	yes	3.26667	1.97667	-0.72475	0.98246	no	pip4k2c	phosphatidylinositol 5-phosphate 4-kinase type-2 gamma-like
ncbi_110493943	0.401	0.123333	-1.70104	0.00186671	yes	0.296667	0.19	-0.642843	0.98246	no	spag5	sperm associated antigen 5, transcript variant X1
ncbi_118936637	0.401	0.123333	-1.70104	0.00186671	yes	0.296667	0.19	-0.642843	0.98246	no	SPAG5	uncharacterized LOC118936637, transcript variant X1
ncbi_110524507	0.805	0.302	-1.41444	0.00178901	yes	1.29333	0.973333	-0.410088	0.98246	no	Dnm2	dynamin-2, transcript variant X1
ncbi_110522064	2.71067	1.26467	-1.09989	8.7931e-05	yes	0.946667	0.67	-0.498695	0.98246	no	klf11a	Kruppel-like factor 11a
ncbi_110524013	3.75133	1.50267	-1.31988	2.21665e-07	yes	4.73	4.08	-0.213271	0.98246	no	actl6a	actin-like 6A, transcript variant X1
ncbi_110502403	0.859333	0.124	-2.79288	5.36341e-08	yes	1.23667	0.943333	-0.390617	0.98246	no	Hells	lymphoid-specific helicase, transcript variant X3
ncbi_110494601	2.891	1.40267	-1.0434	6.60786e-06	yes	2.12667	1.72	-0.306185	0.98246	no	gxylt2	glucoside xylosyltransferase 2, transcript variant X1
ncbi_110503912	0.784333	0.339	-1.21018	0.00488732	yes	0.966667	0.603333	-0.680063	0.98246	no	TRAF4	TNF receptor-associated factor 4
ncbi_110488039	1.10133	0.476667	-1.2082	0.000164363	yes	2.20333	1.78667	-0.302417	0.98246	no	ctnnal1	catenin (cadherin-associated protein), alpha-like 1, transcript variant X1
ncbi_110486115	0.972333	0.394333	-1.30204	0.0152398	yes	0.526667	0.326667	-0.689071	0.98246	no	BRDT	nuclear body protein SP140-like protein, transcript variant X1
ncbi_110506108	0.976667	0.285333	-1.77522	2.80085e-10	yes	0.303333	0.186667	-0.70044	0.98246	no	gse1	genetic suppressor element 1
ncbi_110527742	2.65067	1.31733	-1.00873	0.0258404	yes	12.3633	10.8633	-0.186601	0.98246	no	csrp1b	cysteine and glycine-rich protein 1b
ncbi_110525660	2.317	0.319333	-2.85912	1.73643e-18	yes	1.58667	1.01667	-0.642152	0.98246	no	Pdlim2	PDZ and LIM domain protein 2, transcript variant X1
ncbi_110502696	5.16667	2.44	-1.08235	3.95037e-09	yes	3.23	4.97667	0.623646	0.98246	no	hmgcll1	3-hydroxy-3-methylglutaryl-CoA lyase, cytoplasmic, transcript variant X1
ncbi_110497675	4.50167	2.14233	-1.07128	1.12574e-05	yes	5.53667	4.84333	-0.193017	0.98246	no	Foxa1	forkhead box protein A1-A
ncbi_110528042	4.32067	1.89733	-1.18728	0.00719917	yes	16.4367	13.82	-0.25016	0.98246	no	snrpe	small nuclear ribonucleoprotein polypeptide E
ncbi_110503862	2.37033	1.01467	-1.22408	1.1445e-05	yes	1.09667	0.846667	-0.373259	0.98246	no	abhd15a	abhydrolase domain containing 15a
ncbi_110488808	0.266	0.0693333	-1.93981	0.0188424	yes	0.463333	0.366667	-0.337581	0.98246	no	PCDH18	protocadherin-18, transcript variant X1
ncbi_110491439	0.796667	0.164333	-2.27735	7.74459e-05	yes	0.81	0.523333	-0.630192	0.98246	no	ARHGAP22	rho GTPase-activating protein 22, transcript variant X1
ncbi_110531844	1.219	0.207667	-2.55336	0.00292356	yes	0.956667	0.596667	-0.681091	0.98246	no	cskmt	citrate synthase lysine methyltransferase, transcript variant X1
ncbi_110492147	1.21633	0.549667	-1.14591	0.0274922	yes	0.693333	0.396667	-0.805622	0.98246	no	--	coiled-coil domain-containing protein 50, transcript variant X1
ncbi_110520392	0.383	0.116	-1.72322	0.00126694	yes	0.566667	1.01333	0.838537	0.98246	no	ITGA11	integrin alpha-11, transcript variant X1
ncbi_110538085	2.38633	1.175	-1.02213	1.50192e-06	yes	2.96	4.40667	0.574091	0.98246	no	CBX1	chromobox protein homolog 1, transcript variant X1
ncbi_110497552	0.413	0.119	-1.79518	0.0219939	yes	0.446667	0.226667	-0.978626	0.98246	no	tdp1	tyrosyl-DNA phosphodiesterase 1, transcript variant X2
ncbi_110522065	3.38333	1.493	-1.18023	0.000106886	yes	3.16667	4.54333	0.520786	0.98246	no	rrm2	ribonucleoside-diphosphate reductase subunit M2
ncbi_110492836	0.213333	0.041	-2.37941	0.00294136	yes	0.353333	0.24	-0.557995	0.98246	no	nrxn1a	neurexin-1a-like, transcript variant X1
ncbi_100136606	180.457	64.4993	-1.4843	4.55626e-103	yes	306.903	315.503	0.0398709	0.98246	no	Cbr1	carbonyl reductase 1
ncbi_110491547	0.635667	0.295667	-1.1043	0.0174156	yes	1.44	1.25	-0.204141	0.98246	no	itga3b	integrin, alpha 3b
ncbi_110495467	8.54033	3.22733	-1.40395	2.59078e-16	yes	4.20667	6.54333	0.637348	0.98246	no	Cd200	OX-2 membrane glycoprotein, transcript variant X5
ncbi_110500180	5.78367	2.78733	-1.0531	5.69399e-07	yes	6.09	5.58	-0.126177	0.98246	no	samm50b	sorting and assembly machinery component 50 homolog B
ncbi_110520720	1.28133	0.520667	-1.29921	4.21291e-07	yes	0.36	0.246667	-0.545434	0.98246	no	jarid2a	jumonji, AT rich interactive domain 2a, transcript variant X1
ncbi_110490231	6.85667	3.19667	-1.10094	8.99935e-08	yes	6	5.20667	-0.204602	0.98246	no	TCEA3	transcription elongation factor A protein 3, transcript variant X1
ncbi_110493752	4.71767	1.53133	-1.62329	1.451e-08	yes	11.3867	9.90333	-0.201359	0.98246	no	tomm20b	translocase of outer mitochondrial membrane 20b
ncbi_110509922	1.03667	0.385333	-1.42777	0.00221475	yes	0.32	0.16	-1	0.98246	no	Smad6	SMAD family member 6b
ncbi_110537279	0.261333	0.0706667	-1.88679	0.00429829	yes	0.44	0.243333	-0.85457	0.98246	no	EFNB1	ephrin-B1
ncbi_110508690	2.933	1.273	-1.20414	4.24976e-05	yes	1.59	2.98	0.906286	0.98246	no	tmem70	transmembrane protein 70
ncbi_110537378	1.03733	0.492667	-1.0742	0.012517	yes	2.97667	2.67667	-0.15326	0.98246	no	rrm1	ribonucleoside-diphosphate reductase large subunit
ncbi_110520886	6.92567	3.36133	-1.04292	0.00155256	yes	10.2033	7.97333	-0.355786	0.98246	no	S100a1	protein S100-A1, transcript variant X1
ncbi_110506307	8.66267	3.24133	-1.41822	5.12302e-07	yes	6.95	5.99333	-0.213654	0.98246	no	mrpl21	mitochondrial ribosomal protein L21, transcript variant X1
ncbi_110524583	2.27567	0.476333	-2.25625	7.17246e-13	yes	0.793333	0.543333	-0.54609	0.98246	no	BRINP3	BMP/retinoic acid-inducible neural-specific protein 3, transcript variant X2
ncbi_110496567	0.397667	0.128	-1.63542	0.0349162	yes	1.13	0.73	-0.630354	0.98246	no	hoxa5	homeobox protein Hox-A5
ncbi_110492206	1.93733	0.865667	-1.16219	1.21417e-06	yes	5.65333	5.07333	-0.156168	0.98246	no	CALCRL	calcitonin gene-related peptide type 1 receptor
ncbi_110510180	0.539333	0.0426667	-3.66	2.40642e-09	yes	0.236667	0.41	0.792767	0.98246	no	--	nucleolar and coiled-body phosphoprotein 1, transcript variant X1
ncbi_110502364	4.03633	1.723	-1.22812	2.18051e-06	yes	9.65	8.60667	-0.165074	0.98246	no	MEA1	male-enhanced antigen 1, transcript variant X1
ncbi_110524200	2.26833	1.11967	-1.01856	1.45257e-05	yes	2.55333	2.10333	-0.279704	0.98246	no	Rad23b	UV excision repair protein RAD23 homolog B
ncbi_110507937	2.83767	1.119	-1.3425	9.31852e-08	yes	1.54	1.08	-0.511899	0.98246	no	pxylp1	2-phosphoxylose phosphatase 1, transcript variant X1
ncbi_110536065	0.476333	0.172333	-1.46677	0.000372911	yes	0.353333	0.53	0.584963	0.98246	no	kntc1	kinetochore associated 1, transcript variant X1
ncbi_110522471	15.6453	4.55833	-1.77915	4.12082e-38	yes	7.86667	6.47333	-0.281244	0.98246	no	fkbp3	FKBP prolyl isomerase 3, transcript variant X1
ncbi_110505672	0.651667	0.234	-1.47763	0.00263569	yes	1.33667	1.12333	-0.250854	0.98246	no	--	uncharacterized LOC110505672
ncbi_110527577	1.864	0.302	-2.62578	1.18692e-05	yes	3.66333	2.74667	-0.415475	0.98246	no	gins1	GINS complex subunit 1 (Psf1 homolog)
ncbi_110522031	1.04867	0.088	-3.57491	2.4374e-11	yes	0.913333	0.77	-0.246283	0.98246	no	ENPP1	ectonucleotide pyrophosphatase/phosphodiesterase family member 1, transcript variant X1
ncbi_110492424	2.41633	0.834333	-1.53412	1.84085e-05	yes	1.99333	1.29667	-0.620375	0.98246	no	Card19	caspase recruitment domain-containing protein 19, transcript variant X1
ncbi_110523559	4.355	0.763333	-2.51229	1.22431e-15	yes	4.37667	3.72667	-0.231947	0.98246	no	ccnb1	G2/mitotic-specific cyclin-B1
ncbi_118936565	2.83567	1.40067	-1.01757	5.80153e-05	yes	13.3233	18.1367	0.444954	0.98246	no	AP1S2	AP-1 complex subunit sigma-2, transcript variant X1
ncbi_110497504	3.156	1.446	-1.12603	0.000216602	yes	3.97	2.98667	-0.410603	0.98246	no	TSPAN5	tetraspanin-5, transcript variant X1
ncbi_110494044	4.63967	1.03167	-2.16904	2.98997e-12	yes	6.61667	5.82667	-0.183434	0.98246	no	gins3	GINS complex subunit 3
ncbi_110517579	0.446	0.129667	-1.78224	0.0460651	yes	1.24667	0.66	-0.917538	0.98246	no	aqp10b	aquaporin 10b, transcript variant X2
ncbi_110531445	2.11733	0.562333	-1.91275	2.94457e-08	yes	4.08333	3.27333	-0.318987	0.98246	no	HMGB3	high mobility group protein B3
ncbi_110522304	4.222	2.02767	-1.05811	0.00105004	yes	2.20333	3.88333	0.817608	0.98246	no	knstrn	kinetochore localized astrin (SPAG5) binding protein, transcript variant X1
ncbi_110529682	0.506333	0.066	-2.93955	0.00353038	yes	0.673333	0.34	-0.985786	0.98246	no	--	uncharacterized LOC110529682, transcript variant X1
ncbi_110529171	1.19733	0.411333	-1.54144	1.92213e-07	yes	2.50667	2.28333	-0.134629	0.98246	no	emilin1a	elastin microfibril interfacer 1a
ncbi_110520195	0.964	0.312667	-1.62441	0.00029718	yes	1.91	1.48333	-0.36473	0.98246	no	RND3	rho-related GTP-binding protein RhoE
ncbi_110503591	116.733	52.355	-1.15681	1.66124e-70	yes	297.717	304.303	0.0315701	0.98246	no	BLVRB	flavin reductase (NADPH)
ncbi_110533525	1.184	0.519	-1.18986	9.76562e-05	yes	1.14667	1.58333	0.465519	0.98246	no	ncapd3	non-SMC condensin II complex, subunit D3
ncbi_110524943	0.227667	0.095	-1.26092	0.0195997	yes	0.476667	0.423333	-0.171187	0.98246	no	Fbn2	fibrillin-2
ncbi_110537783	1.36333	0.591667	-1.20428	0.00403209	yes	2.78	2.45333	-0.180342	0.98246	no	Pcyox1l	prenylcysteine oxidase-like, transcript variant X1
ncbi_110505677	1.928	0.959667	-1.0065	0.0380492	yes	2.32333	4.00333	0.785006	0.98246	no	COMMD8	COMM domain-containing protein 8, transcript variant X3
ncbi_110490423	1.47867	0.577333	-1.35682	0.000433276	yes	2.07333	1.71	-0.277956	0.98246	no	parpbp	PARP1 binding protein
ncbi_110532790	2.776	1.11567	-1.3151	4.85717e-06	yes	5.61	5.15	-0.123428	0.98246	no	pofut1	protein O-fucosyltransferase 1
ncbi_110518345	0.206333	0.001	-7.68883	0.000587699	yes	0.91	0.546667	-0.735205	0.98246	no	--	uncharacterized LOC110518345, transcript variant X1
ncbi_110522132	0.636333	0.266333	-1.25655	0.0138288	yes	1.03667	0.733333	-0.499411	0.98246	no	NT5DC1	5'-nucleotidase domain-containing protein 1
ncbi_110488042	2.85767	1.05733	-1.43441	1.4044e-09	yes	1.95	1.55333	-0.328107	0.98246	no	CCN4	CCN family member 4
ncbi_110495346	0.847667	0.398667	-1.08831	0.00851305	yes	1	0.85	-0.234465	0.98246	no	ercc5	excision repair cross-complementation group 5, transcript variant X1
ncbi_110501517	1.967	0.931667	-1.07811	0.0286626	yes	2.58	1.95	-0.403897	0.98246	no	--	uncharacterized protein C7orf57, transcript variant X1
ncbi_110505163	11.641	3.103	-1.90748	6.02949e-43	yes	20.5367	19.5567	-0.0705415	0.98246	no	xpnpep2	X-prolyl aminopeptidase (aminopeptidase P) 2, membrane-bound, transcript variant X1
ncbi_100305330	6.98567	3.26133	-1.09894	3.02663e-06	yes	9.85333	7.85	-0.327919	0.98246	no	zgc:86839	CDC28 protein kinase regulatory subunit 2
ncbi_110496595	1.47633	0.471667	-1.64618	7.98674e-08	yes	0.903333	0.783333	-0.205632	0.98246	no	kat2b	histone acetyltransferase KAT2B, transcript variant X1
ncbi_118939547	2.74967	1.25	-1.13733	0.000918814	yes	2.22667	1.97333	-0.174251	0.98246	no	pm20d1.2	N-fatty-acyl-amino acid synthase/hydrolase PM20D1.2-like, transcript variant X1
ncbi_110513791	4.049	1.506	-1.42684	4.21389e-11	yes	3.79667	5.44333	0.519757	0.98246	no	DEK	protein DEK, transcript variant X4
ncbi_110523234	2.24033	0.639667	-1.80832	1.17162e-05	yes	2.31667	1.68333	-0.46073	0.98246	no	pole3	polymerase (DNA directed), epsilon 3 (p17 subunit)
ncbi_110518846	1.08067	0.465	-1.21662	0.00273105	yes	0.663333	1	0.592194	0.98246	no	ttk	dual specificity protein kinase Ttk, transcript variant X1
ncbi_110499009	0.518	0.106667	-2.27984	3.03213e-05	yes	0.23	0.116667	-0.979241	0.98246	no	pde6c	phosphodiesterase 6C, cGMP-specific, cone, alpha prime, transcript variant X1
ncbi_110528312	6.258	3.01633	-1.05291	0.00168067	yes	10.34	9.62333	-0.103628	0.98246	no	uqcc2	ubiquinol-cytochrome-c reductase complex assembly factor 2
ncbi_110529355	0.826333	0.366	-1.17488	0.0134787	yes	1.09	1.66	0.606855	0.98246	no	PAPLN	papilin
ncbi_110492363	1.56767	0.269333	-2.54115	2.88102e-07	yes	0.456667	0.3	-0.606179	0.98246	no	Aaas	aladin, transcript variant X1
ncbi_110522647	1.305	0.402	-1.69878	0.0246088	yes	1.95	1.37667	-0.502295	0.98246	no	nme6	NME/NM23 nucleoside diphosphate kinase 6, transcript variant X1
ncbi_110517792	4.49633	1.79833	-1.32209	7.99492e-05	yes	3.56	3.05333	-0.221492	0.98246	no	--	uncharacterized LOC110517792
ncbi_110499563	0.718333	0.222333	-1.69193	6.41617e-07	yes	1.11333	1	-0.154886	0.98246	no	Kif20b	kinesin-like protein KIF20B, transcript variant X1
ncbi_110490308	4.06933	1.81967	-1.16112	1.95446e-06	yes	3.54333	3.14667	-0.171283	0.98246	no	samm50a	sorting and assembly machinery component 50 homolog B
ncbi_100499413	37.9133	18.4667	-1.03778	2.64634e-14	yes	78.3467	78.6733	0.00600282	0.98246	no	selu	selenoprotein U
ncbi_110521308	0.979667	0.404333	-1.27675	0.00282331	yes	0.56	0.393333	-0.509674	0.98246	no	gtse1	G-2 and S-phase expressed 1, transcript variant X1
ncbi_110525335	0.396333	0.152333	-1.37948	0.0276065	yes	0.23	0.176667	-0.380604	0.98246	no	RAPGEF1	rap guanine nucleotide exchange factor 1, transcript variant X1
ncbi_110489619	1.31467	0.380333	-1.78936	0.000127151	yes	1.28667	1.01	-0.349283	0.98246	no	VIPR2	vasoactive intestinal polypeptide receptor 2
ncbi_118940219	16.92	8.22633	-1.04041	2.2668e-10	yes	7.41667	9.69333	0.386222	0.98246	no	ARPC1B	actin-related protein 2/3 complex subunit 1B-like, transcript variant X1
ncbi_110521836	0.454	0.182	-1.31875	0.044959	yes	0.736667	1.15333	0.646726	0.98246	no	lhx9	LIM/homeobox protein Lhx9, transcript variant X1
ncbi_110522659	0.385	0.125333	-1.61909	0.0410423	yes	0.586667	0.35	-0.745186	0.98246	no	bhlhe41	basic helix-loop-helix family, member e41
ncbi_110522550	0.326667	0.152667	-1.09743	0.0177107	yes	0.44	0.3	-0.552541	0.98246	no	EXTL3	exostosin-like 3
ncbi_110503183	0.945	0.230667	-2.0345	2.3881e-13	yes	1.16	1.07333	-0.112027	0.98246	no	numa1	nuclear mitotic apparatus protein 1, transcript variant X1
ncbi_110496552	2.351	0.460333	-2.35252	3.04298e-06	yes	1.57	1.15	-0.449131	0.98246	no	Gmnn	geminin
ncbi_110492302	0.878	0.434667	-1.01431	0.00098285	yes	3.29333	3.02	-0.125	0.98246	no	swap70b	switching B cell complex subunit SWAP70b
ncbi_110531246	1.33867	0.650667	-1.04081	0.000425325	yes	1.46667	1.35667	-0.112475	0.98246	no	ADCY6	adenylate cyclase type 6, transcript variant X1
ncbi_110520110	1.443	0.683667	-1.07771	0.0113098	yes	1.42	1.03667	-0.453939	0.98246	no	pdk1	pyruvate dehydrogenase kinase, isozyme 1
ncbi_110486791	0.948333	0.125333	-2.91962	4.164e-06	yes	0.88	0.603333	-0.544548	0.98246	no	DXO	decapping and exoribonuclease protein
ncbi_110509797	2.356	1.16733	-1.01312	0.0256241	yes	3.91333	3.28667	-0.251773	0.98246	no	EXOSC2	exosome complex component RRP4, transcript variant X2
ncbi_110507433	7.902	3.94133	-1.00353	4.4783e-08	yes	16.59	15.7267	-0.077101	0.98246	no	ap2s1	adaptor related protein complex 2 subunit sigma 1, transcript variant X1
ncbi_110516015	1.06267	0.135	-2.97666	0.000101297	yes	0.853333	0.44	-0.955606	0.98246	no	Sostdc1	sclerostin domain-containing protein 1-like
ncbi_110488243	0.701333	0.284	-1.30421	0.0106187	yes	0.856667	0.533333	-0.683696	0.98246	no	IFI44L	interferon-induced protein 44-like, transcript variant X1
ncbi_110524375	2.095	0.548667	-1.93295	8.8823e-17	yes	0.5	0.42	-0.251539	0.98246	no	adamts10	ADAM metallopeptidase with thrombospondin type 1 motif, 10, transcript variant X1
ncbi_110534113	0.394333	0.0903333	-2.12609	0.0120319	yes	0.75	0.6	-0.321928	0.98246	no	CDC23	cell division cycle protein 23 homolog
ncbi_110537445	1.34433	0.423333	-1.66702	1.41036e-12	yes	0.576667	0.436667	-0.401205	0.98246	no	Nrip1	nuclear receptor-interacting protein 1
ncbi_110525344	5.90267	1.59033	-1.89204	1.01659e-12	yes	1.04	1.93	0.892017	0.98246	no	mdk	midkine-A, transcript variant X1
ncbi_110501791	1.77033	0.414333	-2.09516	6.45601e-05	yes	3.1	2.63667	-0.233553	0.98246	no	POFUT2	GDP-fucose protein O-fucosyltransferase 2
ncbi_110537201	1.13067	0.294333	-1.94165	1.60654e-07	yes	0.883333	0.813333	-0.119111	0.98246	no	KDM2B	lysine-specific demethylase 2B, transcript variant X1
ncbi_110487009	3.89267	1.11267	-1.80674	0.000214794	yes	3.86667	2.87	-0.43004	0.98246	no	pam16	mitochondrial import inner membrane translocase subunit tim16-like
ncbi_110506572	0.891667	0.366	-1.28466	0.00278616	yes	0.606667	0.893333	0.558295	0.98246	no	CENPT	uncharacterized LOC110506572
ncbi_110526709	0.249667	0.062	-2.00966	0.0041666	yes	0.35	0.263333	-0.410465	0.98246	no	CEMIP	cell migration inducing hyaluronidase 1, transcript variant X1
ncbi_110517586	1.04733	0.373	-1.48947	0.000120303	yes	1.06667	1.63	0.611763	0.98246	no	SMAP2	stromal membrane-associated protein 2
ncbi_110534059	0.845	0.225	-1.90903	0.000446749	yes	0.743333	0.513333	-0.534113	0.98246	no	SMS	spermine synthase
ncbi_110488385	0.395667	0.143667	-1.46156	0.0201251	yes	0.283333	0.21	-0.432111	0.98246	no	ext1c	exostosin-1c, transcript variant X1
ncbi_110521474	1.57133	0.732	-1.10207	0.00215514	yes	0.51	0.37	-0.462972	0.98246	no	si:ch211-129c21.1	semaphorin-4E, transcript variant X1
ncbi_110486529	1.68	0.620333	-1.43735	0.0105292	yes	2.93	1.94333	-0.592367	0.98246	no	spc24	kinetochore protein Spc24, transcript variant X1
ncbi_110506796	14.5057	5.58433	-1.37716	2.27603e-10	yes	21.5267	20.01	-0.105404	0.98246	no	DUT	deoxyuridine 5'-triphosphate nucleotidohydrolase, transcript variant X1
ncbi_110527728	2.23	1.04433	-1.09446	0.0138016	yes	1.34	2.36333	0.81859	0.98246	no	snrpc	U1 small nuclear ribonucleoprotein C
ncbi_110531660	0.404333	0.177	-1.1918	0.0372736	yes	0.2	0.113333	-0.819428	0.98246	no	Gvin1	up-regulator of cell proliferation, transcript variant X1
ncbi_110489805	1.15567	0.478	-1.27364	0.000233415	yes	0.87	0.716667	-0.279713	0.98246	no	reck	reversion-inducing cysteine-rich protein with Kazal motifs, transcript variant X1
ncbi_110486230	1.179	0.447	-1.39922	0.0278935	yes	0.683333	0.423333	-0.690795	0.98246	no	mettl2a	methyltransferase like 2A
ncbi_110531504	1.076	0.366667	-1.55314	0.00215575	yes	0.96	0.746667	-0.36257	0.98246	no	TRIM21	E3 ubiquitin-protein ligase TRIM21
ncbi_100135952	0.489667	0.0923333	-2.40688	0.00697025	yes	1.39	1.13	-0.298762	0.98246	no	wt-t1b	Wilms' tumor suppressor 1b variant
ncbi_110536658	0.666667	0.248	-1.42663	0.000683278	yes	0.38	0.293333	-0.373458	0.98246	no	SPHK2	sphingosine kinase 2
ncbi_110496133	0.635667	0.244	-1.38139	0.00428303	yes	0.923333	0.833333	-0.147958	0.98246	no	Clspn	claspin, transcript variant X1
ncbi_110493506	1.52033	0.530667	-1.51851	2.55667e-11	yes	2.32	2.22	-0.0635651	0.98246	no	PIK3R1	phosphatidylinositol 3-kinase regulatory subunit gamma, transcript variant X1
ncbi_110509861	4.00067	1.788	-1.16189	6.93138e-06	yes	5.72333	5.17333	-0.145761	0.98246	no	Stom	erythrocyte band 7 integral membrane protein
ncbi_110500252	0.827667	0.199333	-2.05387	0.00185019	yes	0.706667	0.52	-0.442518	0.98246	no	PARP12	protein mono-ADP-ribosyltransferase PARP12
ncbi_110497725	0.751333	0.326	-1.20458	0.00170579	yes	1.16333	0.966667	-0.267174	0.98246	no	FBXO33	F-box only protein 33
ncbi_118940426	14.4027	3.92233	-1.87655	1.26468e-17	yes	9.03667	7.96667	-0.181814	0.98246	no	ube2c	ubiquitin-conjugating enzyme E2 C-like, transcript variant X1
ncbi_110488736	0.605667	0.227	-1.41583	0.021417	yes	0.413333	0.28	-0.561879	0.98246	no	cenpi	centromere protein I, transcript variant X1
ncbi_100136692	16.788	4.695	-1.83823	6.22445e-29	yes	15.59	15.1767	-0.038766	0.98246	no	cdk1	Cdc2 kinase
ncbi_110499387	62.551	27.262	-1.19814	4.70819e-56	yes	48.09	49.6667	0.046541	0.98246	no	GSTA2	glutathione S-transferase 3, transcript variant X1
ncbi_110486347	0.518667	0.227667	-1.18788	0.0492905	yes	0.313333	0.563333	0.846291	0.98246	no	rhbdf1	inactive rhomboid protein 1, transcript variant X1
ncbi_110505260	4.84867	2.00367	-1.27495	2.42162e-07	yes	5.15667	4.38	-0.235508	0.98246	no	hebp1	heme-binding protein 1
ncbi_110525033	1.20967	0.318667	-1.92449	0.00378852	yes	0.396667	0.2	-0.987927	0.98246	no	MPPED2	metallophosphoesterase MPPED2, transcript variant X1
ncbi_110509609	0.995333	0.486667	-1.03225	0.0182628	yes	1.61333	1.42667	-0.177396	0.98246	no	ASH2L	set1/Ash2 histone methyltransferase complex subunit ASH2, transcript variant X1
ncbi_110536039	2.201	0.557	-1.98241	1.25671e-05	yes	1.40333	0.926667	-0.598735	0.98246	no	Gins4	DNA replication complex GINS protein SLD5
ncbi_110489241	0.535	0.198	-1.43404	0.0292098	yes	0.276667	0.173333	-0.6746	0.98246	no	sass6	SAS-6 centriolar assembly protein
ncbi_110520767	0.268	0.0246667	-3.4416	0.000109519	yes	0.316667	0.263333	-0.266075	0.98246	no	ULK4	serine/threonine-protein kinase ULK4, transcript variant X1
ncbi_110504769	1.65067	0.774333	-1.09202	0.00356986	yes	1.74333	1.71333	-0.0250426	0.98246	no	hdac3	histone deacetylase 3, transcript variant X1
ncbi_110508747	1.28133	0.573	-1.16104	4.52494e-05	yes	0.94	0.706667	-0.411631	0.98246	no	rasal2	RAS protein activator like 2, transcript variant X1
ncbi_110489177	1.17433	0.570667	-1.04112	0.0488919	yes	2.78	2.19667	-0.339769	0.98246	no	PPP2CA	serine/threonine-protein phosphatase 2A catalytic subunit alpha isoform
ncbi_110505464	0.491667	0.187333	-1.39207	0.00355254	yes	0.65	0.49	-0.407658	0.98246	no	KLHL28	kelch-like protein 28
ncbi_110521062	0.149667	0.0196667	-2.92793	0.00492459	yes	0.196667	0.14	-0.490326	0.98246	no	FNDC1	fibronectin type III domain-containing protein 1
ncbi_110530098	0.455667	0.157	-1.53721	0.00370051	yes	0.36	0.246667	-0.545434	0.98246	no	mtf2	metal response element binding transcription factor 2, transcript variant X1
ncbi_110494487	5.48667	2.521	-1.12193	1.34303e-24	yes	2.80333	2.64667	-0.0829668	0.98246	no	PTPRG	receptor-type tyrosine-protein phosphatase gamma, transcript variant X1
ncbi_110520282	0.587333	0.221	-1.41013	0.000381981	yes	0.57	0.786667	0.464791	0.98246	no	clasp1a	cytoplasmic linker associated protein 1a, transcript variant X1
ncbi_110533148	0.307667	0.132667	-1.21356	0.0195009	yes	0.996667	0.833333	-0.258217	0.98246	no	Tacr3	neuromedin-K receptor-like
ncbi_110496368	4.41367	1.50433	-1.55285	0.000869871	yes	2.69333	1.78	-0.597516	0.98246	no	NUTF2	nuclear transport factor 2, transcript variant X1
ncbi_110507290	0.418667	0.115333	-1.85999	0.0115575	yes	0.62	0.503333	-0.300754	0.98246	no	ECE2	endothelin-converting enzyme 2, transcript variant X1
ncbi_110497625	8.558	4.27833	-1.00022	0.00063237	yes	32.4967	31.8667	-0.0282436	0.98246	no	crip1	cysteine-rich protein 1
ncbi_110509742	0.599667	0.292667	-1.0349	0.0251286	yes	0.77	1.08667	0.496979	0.98246	no	si:dkey-1d7.3	transmembrane protein 132D
ncbi_110491833	0.387333	0.150333	-1.36541	0.028684	yes	0.47	0.353333	-0.411631	0.98246	no	SAMD11	sterile alpha motif domain-containing protein 11, transcript variant X1
ncbi_110528948	2.23833	1.004	-1.15667	0.00213583	yes	2.21333	3.35	0.59794	0.98246	no	mapk14a	mitogen-activated protein kinase 14A, transcript variant X1
ncbi_110529500	1.234	0.607	-1.02357	0.00134785	yes	0.19	0.276667	0.542149	0.98246	no	PLEKHA1	pleckstrin homology domain-containing family A member 1, transcript variant X1
ncbi_110491778	1.565	0.733667	-1.09297	0.00848792	yes	1.37667	1.21667	-0.178245	0.98246	no	kif22	kinesin family member 22
ncbi_110489996	2.95	1.46033	-1.01442	1.62729e-05	yes	2.85333	2.78	-0.0375634	0.98246	no	PNISR	arginine/serine-rich protein PNISR, transcript variant X1
ncbi_110534112	1.10233	0.308333	-1.838	9.07027e-05	yes	1.2	0.926667	-0.372912	0.98246	no	KIF20A	kinesin-like protein KIF20A, transcript variant X1
ncbi_118940406	94.531	30.2417	-1.64425	3.36533e-100	yes	426.263	386.633	-0.140779	0.98246	no	sult6b1	sulfotransferase 6B1-like
ncbi_110521376	0.891667	0.217333	-2.0366	0.00842724	yes	0.913333	0.61	-0.582332	0.98246	no	etfbkmt	electron transfer flavoprotein subunit beta lysine methyltransferase, transcript variant X1
ncbi_110520256	0.342	0.0796667	-2.10195	0.00560518	yes	0.15	0.0766667	-0.968291	0.98246	no	rbm44	RNA-binding protein 44
ncbi_110488230	2.13433	0.789333	-1.43508	0.000438968	yes	1.53333	1.21	-0.341664	0.98246	no	MTX1	metaxin-1
ncbi_110521263	2.47933	1.187	-1.06263	0.001837	yes	1.50667	2.20667	0.550508	0.98246	no	IDH2	isocitrate dehydrogenase [NADP], mitochondrial
ncbi_118936243	1.56367	0.665667	-1.23206	0.0199678	yes	1.36333	1.00667	-0.437552	0.98246	no	CMTM7	CKLF-like MARVEL transmembrane domain-containing protein 7
ncbi_110522551	2.43933	0.861667	-1.50129	1.74185e-05	yes	2.85333	2.41333	-0.241621	0.98246	no	gnai1	guanine nucleotide-binding protein G(i) subunit alpha-1
ncbi_110492728	3.508	1.728	-1.02155	0.00455467	yes	3.48333	3.09	-0.172862	0.98246	no	ndnl2	necdin-like 2
ncbi_110528534	6.54267	2.63667	-1.31116	5.45011e-44	yes	4.44667	4.60667	0.0509989	0.98246	no	Helz2	helicase with zinc finger domain 2, transcript variant X1
ncbi_110524772	1.32467	0.604333	-1.13221	0.00367131	yes	1.03333	0.896667	-0.204662	0.98246	no	trmt1l	tRNA methyltransferase 1-like
ncbi_110496694	0.569	0.206667	-1.46112	0.0426243	yes	1.45667	0.926667	-0.652548	0.98246	no	Eva1b	protein eva-1 homolog B, transcript variant X2
ncbi_110529112	0.296	0.101667	-1.54175	0.0103639	yes	0.303333	0.233333	-0.378512	0.98246	no	SH3PXD2A	SH3 and PX domain-containing protein 2A, transcript variant X1
ncbi_110500070	1.72533	0.572333	-1.59195	1.02074e-05	yes	1.03333	0.826667	-0.321928	0.98246	no	RAD51AP1	RAD51-associated protein 1, transcript variant X1
ncbi_110506584	0.678	0.232	-1.54716	0.00492459	yes	0.44	0.816667	0.892244	0.98246	no	E2F4	transcription factor E2F4
ncbi_110505379	2.131	0.933667	-1.19055	0.00273135	yes	2.13667	1.86333	-0.197476	0.98246	no	rtn4ip1	reticulon 4 interacting protein 1
ncbi_118936312	3.958	1.63533	-1.27519	0.00267424	yes	34.7733	44.4233	0.353336	0.98246	no	ELOF1	transcription elongation factor 1 homolog, transcript variant X2
ncbi_110532786	29.1203	13.295	-1.13114	2.7175e-08	yes	15.2933	20.5767	0.428106	0.98246	no	SNRPG	small nuclear ribonucleoprotein G
ncbi_110517722	0.771667	0.292667	-1.39872	0.00428209	yes	0.68	0.576667	-0.237797	0.98246	no	FBXL14	F-box/LRR-repeat protein 14
ncbi_110502819	4.156	1.61667	-1.36217	0.000918814	yes	5.05333	4.26333	-0.245253	0.98246	no	POLE4	DNA polymerase epsilon subunit 4
ncbi_110500476	0.571667	0.194	-1.55912	0.0194533	yes	0.39	0.276667	-0.495325	0.98246	no	haus3	HAUS augmin-like complex, subunit 3, transcript variant X1
ncbi_110524049	0.911333	0.371	-1.29656	0.0229446	yes	0.606667	0.486667	-0.31797	0.98246	no	mutyh	mutY DNA glycosylase
ncbi_110493905	0.452	0.177333	-1.34986	0.0260103	yes	0.676667	0.48	-0.495411	0.98246	no	Tox2	TOX high mobility group box family member 2, transcript variant X1
[truncated: 469 more rows]
