# Supplementary material for: Ribosome Profiling and RNA Sequencing Reveal Translation and Transcription Regulation under Acute Heat Stress in Rainbow Trout (Oncorhynchus mykiss, Walbaum, 1792) Liver
Source: Int J Mol Sci. 2024 Aug 14;25(16):8848. doi: 10.3390/ijms25168848 (PMC11354268; doi:10.3390/ijms25168848)
Supplement: Supplementary file 1 [file ijms-25-08848-s001.zip › Table S4.xlsx]

## Sheet: CG.stat
Table S4. Numbers of gene analyzed in 4 different TE (translational efficiency) groups.
Groups	CDS sequence feature (Gene number )	5' UTR sequence feature (Gene number )	3' UTR sequence feature (Gene number )
0<Log2(TE)<=1	9361	9315	9280
1<Log2(TE)	9682	9580	9557
-1<LOG4(TE)<=0	5030	5006	4995
Log2(TE)<= -1	1857	1829	1818
Total	25930	25730	25650
